# Supplementary material for: Transcriptional Profiling of Somatostatin Interneurons in the Spinal Dorsal Horn
Source: Sci Rep. 2018 May 1;8:6809. doi: 10.1038/s41598-018-25110-7 (PMC5931607; doi:10.1038/s41598-018-25110-7)
Supplement: Supplementary file 2 — Dataset 1 [file 41598_2018_25110_MOESM2_ESM.xlsx]

## Sheet: Header Information
	Header Information:
	GeneID	ENSEMBL Gene ID
	GeneName	Gene name
	IsCoding	Is the gene a known protein coding gene
	log2FoldChange	Log2(Fold-Change)
	stat	Wald test statistic
	pvalue	p-value
	padj	FDR corrected p-value
	<SampleID>	Normalized expression value in the specifici <SampleID>

## Sheet: SST_vs_Sun1
GeneID	GeneName	IsCoding	log2FoldChange	stat	pvalue	padj	SST1	SST2	SST3	TOT1	TOT2	TOT3
ENSMUSG00000086814	Gm15677	FALSE	8.77185	5.24318	1.57837e-07	1.71145e-06	18.9446	9.18286	17.2913	0	0	0
ENSMUSG00000064655	Gm25788	FALSE	8.62616	1.86617	0.0620173	0.158112	39.9943	0	1.08071	0	0	0
ENSMUSG00000095676	Gm25099	FALSE	8.39107	1.43338	0.151749	0.308151	32.6269	2.29572	0	0	0	0
ENSMUSG00000076364	Gm24049	FALSE	7.98806	1.36027	0.173745	0.33839	25.2595	1.14786	0	0	0	0
ENSMUSG00000093824	Gm24799	FALSE	7.76219	3.06437	0.00218131	0.0100645	16.8397	4.59143	1.08071	0	0	0
ENSMUSG00000088811	Gm22381	FALSE	7.36659	2.82682	0.0047013	0.0193787	11.5773	2.29572	3.24213	0	0	0
ENSMUSG00000047638	Nr1h4	TRUE	7.09676	2.25691	0.0240139	0.0744988	0	3.44357	10.8071	0	0	0
ENSMUSG00000034115	Scn11a	TRUE	6.96189	1.15185	0.249383	0.436041	0	0	12.9685	0	0	0
ENSMUSG00000095504	Gm22446	FALSE	6.9391	2.3148	0.0206239	0.0662908	11.5773	1.14786	0	0	0	0
ENSMUSG00000065111	Gm25141	FALSE	6.93874	2.41666	0.0156637	0.0528923	11.5773	1.14786	0	0	0	0
ENSMUSG00000093999	Gm26501	FALSE	6.80911	2.20659	0.027343	0.0828223	10.5248	0	1.08071	0	0	0
ENSMUSG00000096431	Gm22131	FALSE	6.67039	1.78483	0.0742889	0.1817	10.5248	0	0	0	0	0
ENSMUSG00000094275	Gm22290	FALSE	6.66531	2.05332	0.0400414	0.11259	10.5248	0	0	0	0	0
ENSMUSG00000064338	mt-Tv	FALSE	6.02796	3.34792	0.000814218	0.0043106	139.98	20.6614	20.5335	1.77448	0.956929	0
ENSMUSG00000087268	Gm14486	FALSE	5.69951	1.23639	0.216315	0.394587	1.05248	0	4.32283	0	0	0
ENSMUSG00000093037	Mir3066	FALSE	5.40572	0.986006	0.32413	0.520444	1.05248	2.29572	1.08071	0	0	0
ENSMUSG00000093830	Gm23145	FALSE	4.903	3.14678	0.00165079	0.00793973	96.8282	9.18286	6.48425	0.887242	2.87079	0
ENSMUSG00000064542	Gm22980	FALSE	4.89454	3.19092	0.00141823	0.00696132	496.771	24.105	8.64567	5.32345	11.4831	0.987159
ENSMUSG00000085680	Gm13327	FALSE	4.89197	3.54339	0.000395016	0.00226055	13.6822	5.73929	8.64567	0	0	0.987159
ENSMUSG00000084589	Gm25176	FALSE	4.87646	3.12422	0.00178277	0.00847877	21.0496	4.59143	2.16142	0	0	0.987159
ENSMUSG00000065050	Gm25704	FALSE	4.81393	5.00113	5.69963e-07	5.66585e-06	52.624	19.5136	7.56496	0	2.87079	0
ENSMUSG00000064344	mt-Tm	FALSE	4.81112	4.31558	1.59186e-05	0.000123693	104.196	32.14	47.5512	2.66173	2.87079	0.987159
ENSMUSG00000096222	Gm25412	FALSE	4.80693	3.69841	0.000216952	0.00132937	45.2567	3.44357	4.32283	0	0.956929	0.987159
ENSMUSG00000064626	Gm22306	FALSE	4.70109	2.83183	0.00462823	0.0191368	19.9971	2.29572	2.16142	0	0.956929	0
ENSMUSG00000064984	Snord73a	FALSE	4.69652	3.07053	0.00213676	0.00989957	293.642	18.3657	6.48425	2.66173	7.65543	1.97432
ENSMUSG00000089661	Mia	TRUE	4.64518	3.30607	0.000946141	0.00490363	6.31488	13.7743	3.24213	0.887242	0	0
ENSMUSG00000077527	Gm25506	FALSE	4.63424	3.42874	0.000606381	0.00331032	277.855	12.6264	10.8071	5.32345	3.82772	2.96148
ENSMUSG00000093178	Snord87	FALSE	4.61395	3.79485	0.000147733	0.000941836	1213.51	102.159	55.1161	11.5341	29.6648	14.8074
ENSMUSG00000065752	Gm23344	FALSE	4.60922	3.28833	0.00100785	0.00517579	1217.72	76.9065	30.2598	19.5193	24.8801	9.87159
ENSMUSG00000077457	Snord65	FALSE	4.49809	3.451	0.000558519	0.0030703	1603.98	95.2722	38.9055	16.8576	35.4064	24.679
ENSMUSG00000043091	Tuba1c	TRUE	4.47275	2.64866	0.00808114	0.0305386	3.15744	3.44357	14.0492	0.887242	0	0
ENSMUSG00000077549	Snord71	FALSE	4.41696	3.21089	0.00132326	0.00655022	551.5	21.8093	9.72638	8.87242	10.5262	7.89727
ENSMUSG00000064742	Gm24705	FALSE	4.3762	1.4874	0.136909	0.286313	38.9418	0	0	0.887242	0	0.987159
ENSMUSG00000076343	Gm25213	FALSE	4.37525	3.16618	0.00154457	0.00751133	35.7843	3.44357	0	0	1.91386	0
ENSMUSG00000096043	Gm24968	FALSE	4.37065	2.65136	0.00801695	0.0303543	14.7347	1.14786	3.24213	0.887242	0	0
ENSMUSG00000087912	Gm24916	FALSE	4.36105	2.80494	0.00503256	0.0204868	10.5248	3.44357	5.40354	0	0.956929	0
ENSMUSG00000077440	Gm23130	FALSE	4.30944	3.54493	0.000392717	0.00225066	692.532	51.6536	30.2598	15.9704	20.0955	2.96148
ENSMUSG00000086353	Gm13481	FALSE	4.28595	4.00981	6.07664e-05	0.00042279	8.41984	20.6614	7.56496	0.887242	0.956929	0
ENSMUSG00000077611	Gm23946	FALSE	4.28283	2.24306	0.0248932	0.0768185	15.7872	0	2.16142	0.887242	0	0
ENSMUSG00000092680	Snord55	FALSE	4.23252	3.20349	0.00135775	0.00670412	895.661	51.6536	29.1791	12.4214	29.6648	9.87159
ENSMUSG00000094389	Gm22188	FALSE	4.19557	2.18728	0.028722	0.0862536	15.7872	0	1.08071	0.887242	0	0
ENSMUSG00000064844	Gm26202	FALSE	4.18129	3.6819	0.000231498	0.00140973	1421.9	129.708	61.6004	32.828	37.3202	18.756
ENSMUSG00000088929	Gm24299	FALSE	4.17929	3.74549	0.000180044	0.00112508	377.84	25.2529	19.4528	10.6469	5.74157	6.91011
ENSMUSG00000091865	Gm17244	TRUE	4.1265	3.28919	0.00100478	0.00516172	16.8397	12.6264	3.24213	0.887242	0.956929	0
ENSMUSG00000080396	Snord111	FALSE	4.11731	3.65647	0.000255708	0.00154463	534.66	52.8015	24.8563	7.09794	12.4401	15.7945
ENSMUSG00000064647	Gm23301	FALSE	4.09656	3.29792	0.00097404	0.00502839	1003.01	66.5758	29.1791	15.9704	34.4494	13.8202
ENSMUSG00000080610	Snord110	FALSE	4.08014	3.63145	0.000281831	0.00168309	1189.3	87.2372	49.7126	23.0683	28.7079	26.6533
ENSMUSG00000095547	Gm10719	TRUE	4.06983	4.00415	6.22416e-05	0.000431152	117.878	9.18286	32.4213	1.77448	3.82772	3.94864
ENSMUSG00000094665	Gm24873	FALSE	4.06703	1.95123	0.0510297	0.136546	15.7872	0	0	0	0.956929	0
ENSMUSG00000065734	Snord49a	FALSE	4.05337	3.88902	0.000100648	0.00066587	365.211	39.0272	34.5827	7.09794	12.4401	6.91011
ENSMUSG00000064390	Rnu73b	FALSE	4.02172	3.39763	0.000679728	0.00367384	1218.77	68.8715	38.9055	27.5045	35.4064	18.756
ENSMUSG00000088252	Snord13	FALSE	3.99642	3.70974	0.000207473	0.00127724	22738.8	2109.76	1533.53	395.71	886.116	371.172
ENSMUSG00000092887	Snord53	FALSE	3.96018	2.67633	0.0074433	0.028504	156.82	2.29572	2.16142	3.54897	2.87079	3.94864
ENSMUSG00000031230	Fgf16	TRUE	3.95016	3.39997	0.000673936	0.00364879	6.31488	12.6264	9.72638	1.77448	0	0
ENSMUSG00000096248	Gm24264	FALSE	3.94322	4.0856	4.39624e-05	0.000315624	56.8339	12.6264	2.16142	2.66173	0.956929	0.987159
ENSMUSG00000065176	Rnu12	FALSE	3.94024	4.57531	4.75519e-06	4.07447e-05	3583.7	1041.11	406.346	104.695	126.315	96.7416
ENSMUSG00000064823	Snord82	FALSE	3.90854	3.40916	0.000651631	0.00353775	162.082	14.9222	7.56496	3.54897	3.82772	4.9358
ENSMUSG00000089512	Gm26287	FALSE	3.87763	3.35492	0.000793876	0.00421707	115.773	14.9222	6.48425	4.43621	1.91386	2.96148
ENSMUSG00000094565	Gm25229	FALSE	3.87469	3.30543	0.000948317	0.0049133	92.6183	22.9572	7.56496	3.54897	3.82772	0.987159
ENSMUSG00000077565	Gm23201	FALSE	3.85869	3.78026	0.000156664	0.000993552	489.403	57.3929	29.1791	12.4214	10.5262	16.7817
ENSMUSG00000094377	Gm24407	FALSE	3.82081	3.60253	0.000315138	0.00185807	7733.63	902.216	660.313	168.576	260.285	229.021
ENSMUSG00000095828	Gm25449	FALSE	3.7914	3.0007	0.00269357	0.0120644	465.196	48.21	21.6142	9.75966	22.9663	5.92295
ENSMUSG00000077734	Snord83b	FALSE	3.78119	3.11384	0.00184671	0.00874429	2883.8	221.537	102.667	47.9111	129.185	56.2681
ENSMUSG00000064437	Snord49b	FALSE	3.77544	3.66438	0.000247938	0.00150172	2305.98	241.05	108.071	57.6707	93.779	42.4478
ENSMUSG00000089573	Gm23009	FALSE	3.77046	1.71128	0.0870299	0.20461	0	1.14786	11.8878	0	0	0.987159
ENSMUSG00000065818	Snord35a	FALSE	3.75928	3.43678	0.000588683	0.00321816	1560.83	148.074	89.6988	28.3917	67.9419	36.5249
ENSMUSG00000077506	Scarna9	FALSE	3.74309	3.47138	0.000517789	0.00287345	162.082	26.4007	15.1299	2.66173	7.65543	4.9358
ENSMUSG00000077358	Gm26293	FALSE	3.71043	3.77331	0.000161096	0.00101719	396.785	51.6536	33.502	8.87242	21.0524	6.91011
ENSMUSG00000080486	Snord100	FALSE	3.70278	3.38252	0.000718252	0.00385236	2534.37	210.058	173.994	53.2345	120.573	50.3451
ENSMUSG00000064540	Snord42a	FALSE	3.69656	3.37804	0.00073004	0.00390958	305.219	27.5486	11.8878	5.32345	13.397	7.89727
ENSMUSG00000065258	Gm23969	FALSE	3.68988	2.97981	0.00288428	0.0127807	325.216	39.0272	7.56496	12.4214	13.397	2.96148
ENSMUSG00000093958	Gm24495	FALSE	3.67845	2.87155	0.00408469	0.0172884	32.6269	3.44357	0	0.887242	0.956929	0.987159
ENSMUSG00000052865	Gm13619	FALSE	3.67672	1.94579	0.0516798	0.137788	4.20992	5.73929	2.16142	0	0.956929	0
ENSMUSG00000064637	Snora20	FALSE	3.67058	3.19045	0.00142051	0.00697037	390.47	59.6886	31.3406	7.98518	23.9232	5.92295
ENSMUSG00000095677	Dynlt1f	TRUE	3.6371	2.87026	0.00410132	0.017322	3.15744	13.7743	6.48425	0.887242	0.956929	0
ENSMUSG00000065738	Gm24494	FALSE	3.63461	3.34469	0.000823733	0.00435366	1741.86	191.692	130.766	55.009	73.6835	37.512
ENSMUSG00000064605	Gm22220	FALSE	3.62934	2.99231	0.00276879	0.0123382	19.9971	13.7743	1.08071	0.887242	1.91386	0
ENSMUSG00000064724	Gm25852	FALSE	3.62786	6.524	6.84561e-11	1.17186e-09	154.715	49.3579	29.1791	4.43621	9.56929	4.9358
ENSMUSG00000092713	Gm22858	FALSE	3.61774	3.31678	0.000910604	0.00474284	348.371	25.2529	19.4528	10.6469	10.5262	10.8587
ENSMUSG00000089093	Snord11	FALSE	3.61382	3.09294	0.00198187	0.00927186	936.708	59.6886	36.7441	16.8576	48.8034	18.756
ENSMUSG00000096243	Gm24265	FALSE	3.60969	3.50239	0.000461102	0.0025919	6191.74	747.256	595.471	121.552	244.974	250.738
ENSMUSG00000097312	AC131780.1	FALSE	3.59013	2.52813	0.0114672	0.0406969	70.5162	3.44357	17.2913	1.77448	2.87079	2.96148
ENSMUSG00000095885	Gm26432	FALSE	3.5754	3.82809	0.000129141	0.000837874	55.7815	8.03501	4.32283	0	2.87079	2.96148
ENSMUSG00000094068	Gm25156	FALSE	3.56739	3.16191	0.0015674	0.00761058	1106.16	133.152	56.1969	20.4066	60.2865	28.6276
ENSMUSG00000065273	Gm25128	FALSE	3.56469	3.5524	0.000381738	0.00219623	558.867	32.14	44.3091	16.8576	21.0524	15.7945
ENSMUSG00000077704	Snord89	FALSE	3.56055	2.9822	0.00286184	0.0127098	302.062	47.0622	18.372	7.98518	16.2678	6.91011
ENSMUSG00000059479	B3gnt8	TRUE	3.55103	3.24347	0.00118083	0.00592897	14.7347	9.18286	9.72638	0	0	2.96148
ENSMUSG00000064767	Snord35b	FALSE	3.53481	3.09276	0.00198302	0.00927451	359.948	32.14	27.0177	16.8576	15.3109	3.94864
ENSMUSG00000065126	Snord104	FALSE	3.51212	3.27579	0.00105369	0.00536058	4495.14	355.836	223.707	117.116	220.094	107.6
ENSMUSG00000065196	Snord85	FALSE	3.50373	3.01141	0.00260036	0.0116835	216.811	9.18286	6.48425	8.87242	7.65543	3.94864
ENSMUSG00000096496	Gm25646	FALSE	3.47857	2.7882	0.00530021	0.0213935	327.321	45.9143	19.4528	4.43621	23.9232	6.91011
ENSMUSG00000094411	Snord16a	FALSE	3.46715	3.62899	0.000284528	0.00169662	5772.86	781.691	697.057	153.493	350.236	152.022
ENSMUSG00000077345	Snord70	FALSE	3.46713	3.7608	0.000169371	0.00106599	849.352	82.6458	83.2146	22.1811	44.9757	24.679
ENSMUSG00000020542	Myocd	TRUE	3.45143	5.19766	2.01816e-07	2.16157e-06	30.5219	27.5486	24.8563	1.77448	0.956929	4.9358
ENSMUSG00000064563	Snora7a	FALSE	3.44696	3.58158	0.000341526	0.00199722	2104.96	286.964	178.317	56.7835	116.745	62.191
ENSMUSG00000077563	Snora68	FALSE	3.44115	3.30014	0.000966373	0.00499372	229.441	36.7315	29.1791	10.6469	7.65543	8.88443
ENSMUSG00000094476	Gm25934	FALSE	3.44065	3.23894	0.00119974	0.00600479	153.662	28.6964	12.9685	3.54897	10.5262	3.94864
ENSMUSG00000096328	Gm26337	FALSE	3.43957	3.04907	0.00229548	0.0105266	246.28	45.9143	27.0177	5.32345	17.2247	6.91011
ENSMUSG00000064938	Mir3068	FALSE	3.42262	3.09534	0.00196587	0.00921068	293.642	29.8443	15.1299	14.1959	13.397	3.94864
ENSMUSG00000077239	Snord66	FALSE	3.41632	2.82542	0.00472188	0.0194475	331.531	29.8443	7.56496	13.3086	15.3109	5.92295
ENSMUSG00000065110	Snord61	FALSE	3.40798	3.06061	0.00220889	0.0101799	1292.45	53.9493	55.1161	36.3769	65.0712	30.6019
ENSMUSG00000031927	1700012B09Rik	TRUE	3.38775	3.6357	0.000277229	0.00165874	12.6298	11.4786	15.1299	1.77448	0.956929	0.987159
ENSMUSG00000096231	Gm22584	FALSE	3.37106	2.16606	0.0303068	0.0902053	71.5687	3.44357	2.16142	2.66173	4.78464	0
ENSMUSG00000065208	Gm24616	FALSE	3.36951	3.89258	9.91819e-05	0.000657847	55.7815	13.7743	8.64567	1.77448	1.91386	3.94864
ENSMUSG00000096434	Gm22129	FALSE	3.33808	2.16083	0.0307083	0.0912507	16.8397	1.14786	1.08071	0	1.91386	0
ENSMUSG00000055177	Cstl1	TRUE	3.32068	3.02975	0.00244755	0.0111205	7.36736	8.03501	12.9685	0	2.87079	0
ENSMUSG00000032852	Rspo4	TRUE	3.30441	4.92611	8.38849e-07	8.11866e-06	28.417	26.4007	28.0984	4.43621	3.82772	0
ENSMUSG00000037279	Ovol2	TRUE	3.29218	2.43831	0.0147562	0.0504328	6.31488	11.4786	1.08071	0	0	1.97432
ENSMUSG00000093245	Mir677	FALSE	3.27914	3.06878	0.00214934	0.00994033	116.825	10.3307	16.2106	8.87242	2.87079	2.96148
ENSMUSG00000096287	Gm22252	FALSE	3.27624	2.23377	0.025498	0.0783018	15.7872	1.14786	1.08071	0.887242	0.956929	0
ENSMUSG00000096349	Gm22513	FALSE	3.25622	3.87391	0.000107105	0.000704178	11604.6	2892.6	809.451	367.318	819.131	415.594
ENSMUSG00000064696	Gm24148	FALSE	3.25412	2.70202	0.00689204	0.0266716	299.957	16.07	6.48425	12.4214	10.5262	10.8587
ENSMUSG00000074564	Gm10720	TRUE	3.2537	4.59923	4.24049e-06	3.67137e-05	84.1984	8.03501	32.4213	6.21069	2.87079	3.94864
ENSMUSG00000065037	Rn7sk	FALSE	3.251	3.07613	0.00209707	0.00974429	2199.68	250.233	152.38	61.2197	127.272	84.8957
ENSMUSG00000076382	Gm23193	FALSE	3.23396	2.43267	0.0149881	0.0510864	24.2071	2.29572	0	0.887242	0.956929	0.987159
ENSMUSG00000031492	Chrnb3	TRUE	3.22399	6.04895	1.45789e-09	2.11454e-08	30.5219	45.9143	63.7618	7.09794	2.87079	4.9358
ENSMUSG00000080538	Gm25541	FALSE	3.21548	3.19812	0.00138328	0.00681523	961.967	102.159	67.0039	39.0387	36.3633	46.3965
ENSMUSG00000064925	Snora62	FALSE	3.21316	2.84007	0.0045103	0.0187624	149.452	19.5136	14.0492	5.32345	12.4401	1.97432
ENSMUSG00000028584	Lrrc38	TRUE	3.21311	4.45842	8.25662e-06	6.74826e-05	17.8922	20.6614	22.6949	1.77448	2.87079	1.97432
ENSMUSG00000097414	AC161165.1	FALSE	3.20497	2.97545	0.00292563	0.0129275	11.5773	6.88715	7.56496	0.887242	0.956929	0.987159
ENSMUSG00000091071	1700030C10Rik	TRUE	3.18684	2.52289	0.0116394	0.0412097	15.7872	10.3307	0	0	0.956929	1.97432
ENSMUSG00000076305	Gm23063	FALSE	3.15625	3.1381	0.00170044	0.00814941	44.2042	3.44357	2.16142	2.66173	1.91386	0.987159
ENSMUSG00000080622	Gm22676	FALSE	3.15515	2.52911	0.0114353	0.0405963	14.7347	8.03501	2.16142	1.77448	0	0.987159
ENSMUSG00000064798	n-R5s193	FALSE	3.15377	3.65599	0.000256192	0.00154637	64.2013	13.7743	6.48425	1.77448	2.87079	4.9358
ENSMUSG00000064992	Gm22421	FALSE	3.14271	1.93065	0.0535265	0.141404	10.5248	5.73929	0	1.77448	0	0
ENSMUSG00000023484	Prph	TRUE	3.12783	3.44135	0.000578826	0.00317418	10.5248	6.88715	23.7756	1.77448	0	2.96148
ENSMUSG00000032572	Col6a4	TRUE	3.11946	2.85772	0.0042669	0.0179105	25.2595	36.7315	55.1161	1.77448	1.91386	9.87159
ENSMUSG00000096677	Gm24518	FALSE	3.11118	1.6978	0.0895454	0.209059	15.7872	0	0	1.77448	0	0
ENSMUSG00000037393	Nmur2	TRUE	3.10441	9.98111	1.84392e-23	8.42644e-22	799.885	852.858	1110.97	138.41	94.7359	87.8572
ENSMUSG00000076323	Gm26339	FALSE	3.08691	2.63743	0.00835379	0.0313508	26.312	2.29572	3.24213	0.887242	2.87079	0
ENSMUSG00000027460	Angpt4	TRUE	3.08521	4.46535	7.9938e-06	6.55725e-05	31.5744	28.6964	19.4528	2.66173	6.6985	0
ENSMUSG00000047330	Kcne4	TRUE	3.08394	2.67722	0.00742366	0.0284495	10.5248	8.03501	5.40354	0.887242	0.956929	0.987159
ENSMUSG00000064446	Gm26228	FALSE	3.08005	2.46949	0.0135307	0.0468436	18.9446	3.44357	1.08071	1.77448	0.956929	0
ENSMUSG00000064602	Snora41	FALSE	3.03549	4.07968	4.50984e-05	0.000322605	58.9389	20.6614	19.4528	6.21069	4.78464	0.987159
ENSMUSG00000045928	4933440M02Rik	TRUE	3.03544	2.66105	0.00778982	0.029694	9.47232	11.4786	2.16142	0.887242	1.91386	0
ENSMUSG00000065226	Gm25791	FALSE	3.02745	3.3293	0.000870652	0.00455734	290.485	55.0972	41.0669	9.75966	24.8801	12.8331
ENSMUSG00000065251	Gm23971	FALSE	3.02722	4.86057	1.17048e-06	1.11638e-05	56.8339	34.4357	17.2913	1.77448	3.82772	7.89727
ENSMUSG00000092819	Gm23639	FALSE	3.02466	3.06099	0.00220609	0.0101699	250.49	56.245	21.6142	13.3086	19.1386	7.89727
ENSMUSG00000074517	Gm10710	TRUE	3.02359	1.94946	0.051241	0.136869	9.47232	5.73929	0	0.887242	0.956929	0
ENSMUSG00000095635	Gm22951	FALSE	3.02215	1.33695	0.181239	0.348343	23.1546	0	0	0.887242	0	1.97432
ENSMUSG00000088595	Gm24601	FALSE	3.01976	3.14866	0.00164021	0.00790287	2701.72	259.416	153.461	108.244	143.539	132.279
ENSMUSG00000064901	Snora21	FALSE	3.01839	2.97242	0.00295466	0.0130412	36.8368	6.88715	2.16142	0.887242	3.82772	0.987159
ENSMUSG00000085763	2700081L22Rik	FALSE	3.0127	2.01667	0.0437305	0.121021	2.10496	1.14786	11.8878	0.887242	0	0.987159
ENSMUSG00000064945	Rny3	FALSE	3.00066	4.04013	5.3421e-05	0.000375998	506.243	141.187	94.0217	26.6173	33.4925	32.5762
ENSMUSG00000097648	AC122932.1	FALSE	2.989	2.49606	0.012558	0.0439586	6.31488	13.7743	2.16142	1.77448	0.956929	0
ENSMUSG00000005892	Trh	TRUE	2.9853	7.26657	3.68725e-13	7.75108e-12	107.353	58.5408	86.4567	14.1959	5.74157	11.8459
ENSMUSG00000086749	Gm12037	FALSE	2.9843	2.42402	0.0153496	0.0520613	4.20992	13.7743	4.32283	1.77448	0	0.987159
ENSMUSG00000093854	Gm24310	FALSE	2.98425	3.79012	0.000150575	0.00095918	70.5162	13.7743	5.40354	1.77448	7.65543	1.97432
ENSMUSG00000096201	Gm10715	TRUE	2.97361	2.53905	0.0111152	0.0397286	164.187	5.73929	31.3406	7.98518	2.87079	14.8074
ENSMUSG00000080518	Gm22193	FALSE	2.9611	2.70101	0.00691293	0.0267327	111.563	6.88715	5.40354	6.21069	5.74157	3.94864
ENSMUSG00000090116	Gm15680	FALSE	2.95177	3.68333	0.000230208	0.0014035	22.1021	11.4786	17.2913	2.66173	0.956929	2.96148
ENSMUSG00000093846	Gm4425	FALSE	2.94923	1.74684	0.0806654	0.193435	0	1.14786	12.9685	1.77448	0	0
ENSMUSG00000096391	Gm23686	FALSE	2.9378	3.69033	0.000223967	0.00136863	68.4112	12.6264	5.40354	2.66173	7.65543	0.987159
ENSMUSG00000086719	Gm16275	FALSE	2.91974	1.86412	0.0623042	0.158689	10.5248	2.29572	1.08071	1.77448	0	0
ENSMUSG00000094137	Gm22264	FALSE	2.90145	2.58222	0.00981683	0.0358684	28.417	4.59143	2.16142	1.77448	0	2.96148
ENSMUSG00000084421	Gm25107	FALSE	2.89672	3.4593	0.000541574	0.00298756	861.981	301.887	223.707	50.5728	76.5543	59.2295
ENSMUSG00000025090	Ccdc172	TRUE	2.89545	6.27309	3.53958e-10	5.5805e-09	81.041	80.3501	78.8917	22.1811	7.65543	1.97432
ENSMUSG00000079681	Zglp1	TRUE	2.888	2.38662	0.0170043	0.0566665	4.20992	3.44357	12.9685	1.77448	0.956929	0
ENSMUSG00000077581	Gm24373	FALSE	2.88747	4.4937	6.99979e-06	5.80554e-05	28.417	17.2179	23.7756	3.54897	3.82772	1.97432
ENSMUSG00000064734	Gm23445	FALSE	2.88574	1.82973	0.0672903	0.168664	12.6298	0	1.08071	0.887242	0.956929	0
ENSMUSG00000082046	Gm14464	FALSE	2.87787	5.92275	3.16608e-09	4.38248e-08	45.2567	42.4707	63.7618	9.75966	3.82772	6.91011
ENSMUSG00000038415	Foxq1	TRUE	2.87359	2.55999	0.0104676	0.0378712	7.36736	9.18286	10.8071	1.77448	1.91386	0
ENSMUSG00000096634	Gm22173	FALSE	2.83991	2.59079	0.0095756	0.0351335	126.298	18.3657	10.8071	5.32345	11.4831	4.9358
ENSMUSG00000032373	Car12	TRUE	2.8381	17.3055	4.27635e-67	1.60526e-64	662.01	646.244	694.896	70.9794	97.6067	112.536
ENSMUSG00000094888	Gm25120	FALSE	2.83358	3.11652	0.00182998	0.00868236	49.4666	8.03501	3.24213	1.77448	2.87079	3.94864
ENSMUSG00000085260	1700013G23Rik	FALSE	2.83288	2.10916	0.0349306	0.10128	3.15744	3.44357	12.9685	2.66173	0	0
ENSMUSG00000095396	Gm25618	FALSE	2.82695	2.72122	0.0065042	0.0254707	35.7843	2.29572	2.16142	0.887242	2.87079	1.97432
ENSMUSG00000075015	Gm10801	TRUE	2.81777	2.80739	0.00499448	0.0203681	4012.06	160.7	691.654	178.336	209.567	302.071
ENSMUSG00000064871	Snord58b	FALSE	2.80748	2.44147	0.0146275	0.0500905	237.861	11.4786	17.2913	16.8576	16.2678	4.9358
ENSMUSG00000095891	Gm10717	TRUE	2.79964	3.07013	0.00213965	0.00990656	515.715	35.5836	137.25	27.5045	19.1386	52.3194
ENSMUSG00000065018	Gm23511	FALSE	2.7955	3.74037	0.000183748	0.00114595	50.5191	14.9222	6.48425	2.66173	4.78464	2.96148
ENSMUSG00000094655	Gm25360	FALSE	2.79401	3.96412	7.3667e-05	0.000501699	52.624	14.9222	10.8071	3.54897	2.87079	4.9358
ENSMUSG00000020169	Best3	TRUE	2.78086	3.60857	0.000307895	0.00181944	13.6822	12.6264	24.8563	4.43621	1.91386	0.987159
ENSMUSG00000087075	A230065H16Rik	TRUE	2.77869	2.5795	0.00989437	0.0360681	8.41984	5.73929	11.8878	0	3.82772	0
ENSMUSG00000065282	Gm24455	FALSE	2.7714	3.04712	0.00231044	0.0105706	187.342	34.4357	22.6949	13.3086	5.74157	16.7817
ENSMUSG00000090291	Lrrc10b	TRUE	2.77009	4.5026	6.71284e-06	5.58789e-05	41.0467	42.4707	30.2598	10.6469	3.82772	1.97432
ENSMUSG00000024697	Gna14	TRUE	2.76524	7.52511	5.26777e-14	1.18139e-12	99.9856	104.455	105.909	7.09794	17.2247	21.7175
ENSMUSG00000096296	Snord88c	FALSE	2.75865	2.41421	0.0157695	0.0532153	147.347	9.18286	7.56496	9.75966	10.5262	3.94864
ENSMUSG00000080478	Snord23	FALSE	2.74672	3.81409	0.000136684	0.000880653	84.1984	17.2179	6.48425	3.54897	6.6985	5.92295
ENSMUSG00000093413	Snora15	FALSE	2.74075	3.28681	0.00101331	0.00519707	411.52	152.665	75.6496	23.0683	42.1049	30.6019
ENSMUSG00000095280	Gm21738	TRUE	2.74019	2.86566	0.00416145	0.0175379	619.911	35.5836	176.156	24.8428	30.6217	69.1011
ENSMUSG00000088689	Scarna17	FALSE	2.72417	4.23539	2.28158e-05	0.000172524	112.615	11.4786	19.4528	5.32345	8.61236	7.89727
ENSMUSG00000087790	Gm25970	FALSE	2.72079	2.90383	0.00368627	0.0158057	37.8893	9.18286	2.16142	2.66173	4.78464	0
ENSMUSG00000089536	Scarna3a	FALSE	2.71926	3.17477	0.00149956	0.00732179	454.672	133.152	56.1969	21.2938	44.9757	31.5891
ENSMUSG00000065512	Mir138-2	FALSE	2.71714	2.23141	0.0256539	0.0786581	18.9446	1.14786	4.32283	1.77448	1.91386	0
ENSMUSG00000020407	Upp1	TRUE	2.7163	4.83646	1.32171e-06	1.25078e-05	32.6269	33.2879	63.7618	6.21069	10.5262	2.96148
ENSMUSG00000064632	Gm25142	FALSE	2.71576	2.58067	0.00986094	0.0359795	29.4695	5.73929	2.16142	0.887242	1.91386	2.96148
ENSMUSG00000020218	Wif1	TRUE	2.70585	3.54007	0.000400014	0.00228501	15.7872	17.2179	16.2106	1.77448	4.78464	0.987159
ENSMUSG00000087819	Gm25117	FALSE	2.69961	3.97546	7.02446e-05	0.000480259	2754.34	588.851	586.825	162.365	236.361	206.316
ENSMUSG00000064772	Gm25202	FALSE	2.69911	2.65642	0.00789746	0.0299811	14.7347	10.3307	5.40354	1.77448	1.91386	0.987159
ENSMUSG00000065097	Snora16a	FALSE	2.69708	2.76896	0.00562361	0.0224517	484.141	109.047	57.2776	17.7448	40.191	42.4478
ENSMUSG00000064899	Snord118	FALSE	2.67638	3.82555	0.000130482	0.000844836	809.357	259.416	117.797	46.1366	82.2959	57.2552
ENSMUSG00000085139	A730046J19Rik	FALSE	2.67301	8.39605	4.61735e-17	1.31641e-15	102.091	119.377	151.299	19.5193	16.2678	22.7047
ENSMUSG00000084758	Gm12798	FALSE	2.66585	1.85753	0.0632364	0.160623	0	5.73929	11.8878	1.77448	0.956929	0
ENSMUSG00000011034	Slc5a1	TRUE	2.66541	3.82386	0.00013138	0.000849603	35.7843	19.5136	15.1299	7.09794	3.82772	0
ENSMUSG00000065701	Rny1	FALSE	2.65525	3.57591	0.000349012	0.00203521	487.298	154.961	87.5374	33.7152	55.5019	26.6533
ENSMUSG00000064491	Gm22061	FALSE	2.64357	1.53642	0.124436	0.26743	11.5773	0	0	0.887242	0.956929	0
ENSMUSG00000064853	Gm23442	FALSE	2.64214	2.4991	0.0124508	0.0436609	940.918	180.214	72.4075	19.5193	93.779	77.9856
ENSMUSG00000065057	Gm25703	FALSE	2.64159	1.63662	0.10171	0.229836	10.5248	1.14786	0	0.887242	0	0.987159
ENSMUSG00000096291	Gm23933	FALSE	2.63472	2.73246	0.00628627	0.0247155	136.822	22.9572	11.8878	5.32345	9.56929	12.8331
ENSMUSG00000028487	Bnc2	TRUE	2.63315	14.3137	1.7965e-46	2.95038e-44	449.409	420.116	581.421	72.7539	77.5112	83.9085
ENSMUSG00000098087	RP23-356G2.1	FALSE	2.63236	2.48751	0.0128641	0.0447813	6.31488	6.88715	16.2106	0	4.78464	0
ENSMUSG00000084548	n-R5s175	FALSE	2.6314	2.30224	0.0213215	0.0680614	81.041	20.6614	22.6949	1.77448	12.4401	5.92295
ENSMUSG00000098151	RP24-210G2.1	FALSE	2.62846	2.58941	0.00961416	0.0352586	13.6822	8.03501	7.56496	0	4.78464	0
ENSMUSG00000023964	Calcr	TRUE	2.62611	2.01318	0.0440959	0.121818	4.20992	4.59143	8.64567	0.887242	0.956929	0.987159
ENSMUSG00000030650	Tmc5	TRUE	2.62587	2.36519	0.018021	0.0593645	4.20992	16.07	8.64567	2.66173	0	1.97432
ENSMUSG00000077711	AF357399	FALSE	2.62511	3.13252	0.00173313	0.00828258	23.1546	13.7743	8.64567	5.32345	1.91386	0
ENSMUSG00000095186	Gm10718	TRUE	2.61226	2.83721	0.00455097	0.0188967	110.51	10.3307	29.1791	8.87242	2.87079	12.8331
ENSMUSG00000019848	Popdc3	TRUE	2.61073	2.87298	0.00406622	0.0172235	6.31488	4.59143	29.1791	2.66173	1.91386	1.97432
ENSMUSG00000088008	Gm25492	FALSE	2.59101	5.48461	4.14389e-08	4.92333e-07	132.613	58.5408	47.5512	10.6469	17.2247	11.8459
ENSMUSG00000093843	Gm25939	FALSE	2.59007	3.27818	0.0010448	0.00532225	357.843	126.264	69.1654	15.0831	33.4925	43.435
ENSMUSG00000029831	Npvf	TRUE	2.58979	3.44072	0.000580178	0.00317828	15.7872	16.07	23.7756	6.21069	2.87079	0
ENSMUSG00000096305	Gm23047	FALSE	2.58885	2.6512	0.00802071	0.0303584	29.4695	9.18286	1.08071	1.77448	1.91386	2.96148
ENSMUSG00000096736	Gm17535	TRUE	2.58374	3.10819	0.00188238	0.00887756	59.9914	2.29572	11.8878	1.77448	3.82772	6.91011
ENSMUSG00000085589	A430078I02Rik	FALSE	2.58371	3.04955	0.00229188	0.0105132	14.7347	8.03501	17.2913	0	2.87079	3.94864
ENSMUSG00000096211	Gm23330	FALSE	2.58151	6.6239	3.49841e-11	6.22527e-10	167.344	127.412	59.439	21.2938	22.0094	15.7945
ENSMUSG00000094587	Gm26366	FALSE	2.57991	2.32174	0.0202471	0.0653463	25.2595	8.03501	0	3.54897	0	1.97432
ENSMUSG00000075014	Gm10800	TRUE	2.57989	2.80278	0.00506645	0.0206083	8069.37	538.345	2566.68	403.695	549.277	916.084
ENSMUSG00000065876	Gm25682	FALSE	2.5798	2.63513	0.00841058	0.0315267	25.2595	12.6264	2.16142	0	3.82772	2.96148
ENSMUSG00000006154	Eps8l1	TRUE	2.56453	4.75691	1.9658e-06	1.79982e-05	43.1517	21.8093	70.2461	3.54897	4.78464	14.8074
ENSMUSG00000065881	Gm22866	FALSE	2.56344	3.70935	0.000207792	0.00127866	31.5744	29.8443	11.8878	1.77448	2.87079	7.89727
ENSMUSG00000094407	Gm23141	FALSE	2.55526	3.69815	0.000217177	0.00133023	71.5687	18.3657	9.72638	5.32345	4.78464	6.91011
ENSMUSG00000096037	n-R5s136	FALSE	2.55313	2.78608	0.00533492	0.0215006	175.764	56.245	36.7441	17.7448	19.1386	8.88443
ENSMUSG00000093289	Snord92	FALSE	2.55164	2.18988	0.0285332	0.085801	93.6708	9.18286	2.16142	6.21069	3.82772	7.89727
ENSMUSG00000003227	Edar	TRUE	2.54647	2.33194	0.0197041	0.0639338	7.36736	3.44357	10.8071	2.66173	0	0.987159
ENSMUSG00000077323	Rnu11	FALSE	2.54503	4.34109	1.41778e-05	0.00011154	94.7232	26.4007	34.5827	5.32345	3.82772	17.7689
ENSMUSG00000004630	Pcp2	TRUE	2.5416	2.32018	0.0203309	0.0655362	9.47232	11.4786	1.08071	0.887242	1.91386	0.987159
ENSMUSG00000079993	Gm11799	FALSE	2.52814	2.75247	0.00591474	0.0234537	14.7347	13.7743	4.32283	0.887242	2.87079	1.97432
ENSMUSG00000013483	Card14	TRUE	2.52387	5.18828	2.12251e-07	2.2641e-06	47.3616	48.21	38.9055	10.6469	8.61236	3.94864
ENSMUSG00000029236	Nmu	TRUE	2.50753	11.9703	5.08319e-33	4.17404e-31	272.592	298.443	265.854	46.1366	46.8895	54.2937
ENSMUSG00000095857	Gm22618	FALSE	2.50419	2.26497	0.0235148	0.07334	21.0496	4.59143	1.08071	0.887242	2.87079	0.987159
ENSMUSG00000064337	mt-Rnr1	FALSE	2.50212	5.99193	2.07363e-09	2.9453e-08	2539.64	1115.72	1131.5	202.291	303.346	339.583
ENSMUSG00000091028	Gm10722	TRUE	2.50027	2.58296	0.00979561	0.0358158	148.4	14.9222	34.5827	10.6469	9.56929	14.8074
ENSMUSG00000061535	C1qtnf7	TRUE	2.49767	4.83262	1.34748e-06	1.27288e-05	30.5219	51.6536	65.9232	12.4214	4.78464	8.88443
ENSMUSG00000020847	Rph3al	TRUE	2.49708	3.16441	0.00155398	0.00754776	13.6822	14.9222	18.372	6.21069	0.956929	0.987159
ENSMUSG00000003476	Crhr2	TRUE	2.49475	4.91478	8.88836e-07	8.58137e-06	54.729	47.0622	44.3091	16.8576	4.78464	3.94864
ENSMUSG00000088661	Gm25334	FALSE	2.4885	2.45702	0.0140094	0.0482993	26.312	3.44357	2.16142	0.887242	1.91386	2.96148
ENSMUSG00000025400	Tac2	TRUE	2.47524	17.0762	2.23131e-65	7.64758e-63	1058.8	921.73	879.697	159.704	159.807	195.457
ENSMUSG00000069272	Hist1h2ae	TRUE	2.46396	1.80272	0.0714329	0.176467	4.20992	6.88715	4.32283	1.77448	0.956929	0
ENSMUSG00000041798	Gck	TRUE	2.4604	3.67722	0.000235786	0.00143307	25.2595	22.9572	29.1791	6.21069	2.87079	4.9358
ENSMUSG00000084581	Gm25179	FALSE	2.44622	3.70996	0.000207294	0.00127664	77.8836	28.6964	16.2106	8.87242	4.78464	8.88443
ENSMUSG00000065922	n-R5-8s1	FALSE	2.44137	2.47375	0.0133703	0.0463391	2684.88	241.05	223.707	119.778	308.131	152.022
ENSMUSG00000042353	Frem3	TRUE	2.43447	2.23734	0.0252644	0.0777511	7.36736	17.2179	1.08071	0.887242	2.87079	0.987159
ENSMUSG00000003545	Fosb	TRUE	2.43431	2.7249	0.00643202	0.0252069	9.47232	6.88715	19.4528	0.887242	3.82772	1.97432
ENSMUSG00000070167	Gm25822	FALSE	2.4336	3.6078	0.000308804	0.00182413	241.018	105.603	76.7303	24.8428	22.9663	30.6019
ENSMUSG00000048721	Fndc9	TRUE	2.42085	6.71123	1.92985e-11	3.52152e-10	71.5687	76.9065	84.2953	12.4214	12.4401	18.756
ENSMUSG00000048636	A730049H05Rik	TRUE	2.41534	3.8717	0.000108081	0.00071	28.417	18.3657	23.7756	3.54897	3.82772	5.92295
ENSMUSG00000094976	Gm25257	FALSE	2.40953	1.97689	0.0480543	0.130265	73.6736	2.29572	4.32283	4.43621	4.78464	5.92295
ENSMUSG00000074852	Hpse2	TRUE	2.40688	2.99522	0.0027425	0.0122418	13.6822	6.88715	14.0492	3.54897	1.91386	0.987159
ENSMUSG00000021803	Cdhr1	TRUE	2.40303	5.24952	1.52495e-07	1.65924e-06	69.4637	55.0972	71.3268	7.98518	10.5262	18.756
ENSMUSG00000058754	Gm10048	FALSE	2.39902	5.59008	2.26961e-08	2.77385e-07	46.3091	40.175	51.874	11.5341	8.61236	5.92295
ENSMUSG00000094471	Gm25937	FALSE	2.39269	2.40166	0.0163209	0.054712	21.0496	2.29572	6.48425	0.887242	1.91386	2.96148
ENSMUSG00000068601	Gm10244	TRUE	2.39134	1.93377	0.0531408	0.140692	10.5248	6.88715	2.16142	1.77448	1.91386	0
ENSMUSG00000064339	mt-Rnr2	FALSE	2.38542	6.4138	1.4194e-10	2.34819e-09	2693.3	1724.08	1915.02	251.977	442.101	518.258
ENSMUSG00000065904	Gm26109	FALSE	2.38165	3.27341	0.00106257	0.00539534	38.9418	12.6264	7.56496	2.66173	2.87079	5.92295
ENSMUSG00000050558	Prokr2	TRUE	2.37868	5.86884	4.38862e-09	5.9596e-08	72.6212	91.8286	121.039	11.5341	29.6648	13.8202
ENSMUSG00000065145	Vaultrc5	FALSE	2.36255	1.91948	0.0549241	0.144034	13.6822	4.59143	1.08071	0.887242	1.91386	0.987159
ENSMUSG00000075270	Pde11a	TRUE	2.35074	17.1499	6.30139e-66	2.20773e-63	1185.09	1019.3	1305.5	251.977	202.869	232.97
ENSMUSG00000087501	Gm12116	FALSE	2.34815	8.8332	1.01723e-18	3.30674e-17	221.021	169.883	149.138	39.9259	37.3202	28.6276
ENSMUSG00000024517	Grp	TRUE	2.34419	8.73364	2.46602e-18	7.76035e-17	169.449	175.622	253.967	31.9407	52.6311	33.5634
ENSMUSG00000080542	Gm22710	FALSE	2.33843	3.78422	0.000154194	0.000980252	242.071	74.6108	104.829	26.6173	13.397	43.435
ENSMUSG00000021680	Crhbp	TRUE	2.33578	5.9253	3.1173e-09	4.31874e-08	51.5715	91.8286	106.99	23.0683	12.4401	13.8202
ENSMUSG00000088108	Snora47	FALSE	2.33371	2.55996	0.0104683	0.0378712	111.563	17.2179	14.0492	7.98518	10.5262	9.87159
ENSMUSG00000051182	Olfr655	TRUE	2.33214	1.89162	0.058541	0.151251	6.31488	1.14786	10.8071	3.54897	0	0
ENSMUSG00000059852	Kcng2	TRUE	2.32847	9.12097	7.44558e-20	2.62611e-18	172.607	161.848	176.156	33.7152	37.3202	30.6019
ENSMUSG00000065637	Gm26397	FALSE	2.31951	3.60308	0.000314469	0.00185481	226.283	65.4279	54.0354	18.6321	18.1816	32.5762
ENSMUSG00000098068	RP23-239F10.2	FALSE	2.31848	2.0959	0.0360907	0.10404	4.20992	8.03501	6.48425	1.77448	1.91386	0
ENSMUSG00000044258	Ctla2a	TRUE	2.31013	2.29226	0.0218904	0.0694135	8.41984	11.4786	7.56496	4.43621	0	0.987159
ENSMUSG00000042498	D330045A20Rik	TRUE	2.30987	2.73778	0.00618546	0.02438	17.8922	19.5136	5.40354	0	4.78464	3.94864
ENSMUSG00000040016	Ptger3	TRUE	2.30873	5.55477	2.77972e-08	3.36598e-07	65.2538	56.245	81.0532	7.98518	10.5262	22.7047
ENSMUSG00000064419	Gm22249	FALSE	2.3066	2.61037	0.00904438	0.0335199	284.17	81.4979	78.8917	29.279	18.1816	42.4478
ENSMUSG00000054003	Tdrd9	TRUE	2.30652	5.98239	2.19882e-09	3.1119e-08	74.7261	87.2372	100.506	29.279	10.5262	12.8331
ENSMUSG00000065118	Gm23297	FALSE	2.30637	2.85229	0.00434058	0.0181688	154.715	37.8793	22.6949	9.75966	22.9663	10.8587
ENSMUSG00000064493	Snora28	FALSE	2.30245	2.67472	0.00747908	0.0286202	391.523	140.039	85.376	31.0535	53.588	40.4735
ENSMUSG00000025013	Tll2	TRUE	2.30241	7.08384	1.40216e-12	2.7772e-11	130.508	118.229	102.667	31.0535	16.2678	23.6918
ENSMUSG00000044726	BC030476	TRUE	2.2971	2.15409	0.0312329	0.0924729	15.7872	9.18286	3.24213	0.887242	0	4.9358
ENSMUSG00000065778	Gm22154	FALSE	2.29324	2.50183	0.0123554	0.0434228	1098.79	453.404	234.514	70.9794	174.161	119.446
ENSMUSG00000077756	Snord90	FALSE	2.28597	3.01788	0.00254552	0.0114895	50.5191	10.3307	8.64567	1.77448	6.6985	5.92295
ENSMUSG00000084241	Gm13416	FALSE	2.28241	3.30286	0.000957039	0.00495198	15.7872	18.3657	16.2106	4.43621	0.956929	4.9358
ENSMUSG00000042567	Nek10	TRUE	2.28225	6.88438	5.80396e-12	1.09982e-10	88.4084	80.3501	123.201	23.9555	20.0955	15.7945
ENSMUSG00000097418	mmu-mir-155	FALSE	2.27792	2.0722	0.0382469	0.108904	10.5248	4.59143	3.24213	0.887242	0.956929	1.97432
ENSMUSG00000022053	Ebf2	TRUE	2.2715	17.6876	5.22137e-70	2.16632e-67	1569.25	1612.74	1899.89	424.102	303.346	323.788
ENSMUSG00000000120	Ngfr	TRUE	2.26863	5.62197	1.88795e-08	2.33088e-07	52.624	56.245	55.1161	7.98518	15.3109	10.8587
ENSMUSG00000031789	Cngb1	TRUE	2.26759	5.91571	3.30443e-09	4.56197e-08	82.0935	71.1672	76.7303	21.2938	11.4831	14.8074
ENSMUSG00000095995	Gm24703	FALSE	2.26209	4.46504	8.0055e-06	6.56001e-05	52.624	47.0622	18.372	4.43621	14.3539	5.92295
ENSMUSG00000093063	Gm23152	FALSE	2.25109	2.28948	0.0220512	0.0698251	24.2071	9.18286	6.48425	3.54897	4.78464	0
ENSMUSG00000088208	Gm23751	FALSE	2.24431	1.98547	0.0470923	0.128342	65.2538	14.9222	5.40354	3.54897	7.65543	6.91011
ENSMUSG00000086296	D030055H07Rik	FALSE	2.24234	4.08853	4.34117e-05	0.000311955	49.4666	30.9922	25.937	7.98518	11.4831	2.96148
ENSMUSG00000089061	Gm22839	FALSE	2.24031	2.94079	0.00327374	0.014258	13.6822	6.88715	23.7756	2.66173	5.74157	0.987159
ENSMUSG00000096385	Gm11168	TRUE	2.24015	2.12281	0.0337699	0.0984861	111.563	3.44357	43.2283	6.21069	8.61236	18.756
ENSMUSG00000052295	8030423F21Rik	FALSE	2.23863	2.88249	0.00394543	0.016771	14.7347	17.2179	21.6142	3.54897	1.91386	5.92295
ENSMUSG00000018570	2810408A11Rik	TRUE	2.23643	1.45431	0.145861	0.299199	0	1.14786	11.8878	1.77448	0.956929	0
ENSMUSG00000044017	Gpr133	TRUE	2.23627	3.64646	0.000265875	0.00159748	16.8397	28.6964	38.9055	7.09794	0.956929	9.87159
ENSMUSG00000028602	Tnfrsf8	TRUE	2.23613	3.24307	0.00118251	0.00593197	13.6822	22.9572	20.5335	6.21069	3.82772	1.97432
ENSMUSG00000038037	Socs1	TRUE	2.22946	2.06762	0.0386759	0.109808	4.20992	11.4786	6.48425	0.887242	3.82772	0
ENSMUSG00000052087	Rgs14	TRUE	2.22914	2.08769	0.0368262	0.105833	4.20992	3.44357	14.0492	2.66173	1.91386	0
ENSMUSG00000077212	Snord69	FALSE	2.22676	1.93035	0.053563	0.141477	104.196	4.59143	11.8878	4.43621	9.56929	11.8459
ENSMUSG00000061171	Slc38a11	TRUE	2.22656	2.61841	0.00883406	0.0328718	6.31488	21.8093	15.1299	7.09794	0	1.97432
ENSMUSG00000095641	Gm25615	FALSE	2.22525	1.51565	0.129608	0.275078	50.5191	9.18286	2.16142	2.66173	8.61236	1.97432
ENSMUSG00000065344	Gm25581	FALSE	2.22509	4.7476	2.0584e-06	1.87371e-05	92.6183	90.6808	24.8563	10.6469	18.1816	15.7945
ENSMUSG00000080921	Rpl38-ps2	FALSE	2.21979	0.802407	0.422318	0.617764	1.05248	0	3.24213	0.887242	0	0
ENSMUSG00000064612	Gm26457	FALSE	2.21754	1.67438	0.0940561	0.21686	14.7347	2.29572	0	2.66173	0.956929	0
ENSMUSG00000044988	Ucn3	TRUE	2.21753	5.35888	8.3739e-08	9.49122e-07	49.4666	58.5408	75.6496	13.3086	17.2247	8.88443
ENSMUSG00000041673	Lrrc18	TRUE	2.21478	3.33426	0.000855252	0.00449464	18.9446	21.8093	16.2106	3.54897	4.78464	3.94864
ENSMUSG00000085398	4931406G06Rik	FALSE	2.21204	1.93402	0.0531107	0.140641	4.20992	5.73929	11.8878	0.887242	3.82772	0
ENSMUSG00000049115	Agtr1a	TRUE	2.20836	3.5812	0.000342022	0.00199938	18.9446	44.7665	19.4528	6.21069	1.91386	9.87159
ENSMUSG00000064345	mt-Nd2	TRUE	2.2039	5.25478	1.48205e-07	1.61926e-06	405.205	780.543	839.711	135.748	161.721	142.151
ENSMUSG00000039545	4930524L23Rik	FALSE	2.20384	2.24477	0.0247827	0.0765676	12.6298	10.3307	3.24213	0.887242	2.87079	1.97432
ENSMUSG00000040610	Tlx3	TRUE	2.19778	7.345	2.05757e-13	4.43771e-12	121.035	129.708	114.555	34.6024	23.9232	20.7303
ENSMUSG00000089033	Gm22163	FALSE	2.19128	1.93456	0.0530447	0.140555	12.6298	3.44357	5.40354	1.77448	0	2.96148
ENSMUSG00000065371	Gm22739	FALSE	2.18544	2.32869	0.0198753	0.064423	23.1546	10.3307	1.08071	0.887242	3.82772	2.96148
ENSMUSG00000097203	AC147048.1	FALSE	2.18039	2.70414	0.00684808	0.026534	14.7347	16.07	15.1299	7.98518	0.956929	0.987159
ENSMUSG00000022032	Scara5	TRUE	2.17621	4.60765	4.07242e-06	3.53556e-05	32.6269	49.3579	74.5689	15.9704	7.65543	10.8587
ENSMUSG00000065687	Gm23734	FALSE	2.17309	4.23322	2.30365e-05	0.00017386	106.301	33.2879	22.6949	7.09794	16.2678	12.8331
ENSMUSG00000041730	Prrxl1	TRUE	2.16871	7.21843	5.25895e-13	1.07959e-11	127.35	134.299	125.362	39.9259	21.0524	24.679
ENSMUSG00000095590	Gm24305	FALSE	2.16706	2.40534	0.0161575	0.0542574	133.665	59.6886	8.64567	7.98518	13.397	23.6918
ENSMUSG00000048218	Amigo2	TRUE	2.16622	13.9958	1.65406e-44	2.50749e-42	471.511	452.256	469.028	93.1604	113.875	103.652
ENSMUSG00000029335	Bmp3	TRUE	2.1645	12.6265	1.50855e-36	1.5149e-34	387.313	420.116	492.803	100.258	88.0374	101.677
ENSMUSG00000065089	Gm26493	FALSE	2.15929	2.46044	0.0138765	0.0478933	1097.74	393.715	271.258	84.288	205.74	104.639
ENSMUSG00000087018	2900072N19Rik	FALSE	2.15785	2.29606	0.0216723	0.0690134	6.31488	11.4786	7.56496	1.77448	0.956929	2.96148
ENSMUSG00000064363	mt-Nd4	TRUE	2.15765	5.79357	6.89073e-09	9.16787e-08	254.7	487.84	491.722	78.0773	86.1236	112.536
ENSMUSG00000076120	Mir551b	FALSE	2.15723	2.22136	0.0263268	0.0803774	5.2624	12.6264	7.56496	0.887242	2.87079	1.97432
ENSMUSG00000056023	Gm9989	TRUE	2.15527	6.56291	5.27682e-11	9.1826e-10	114.72	102.159	125.362	34.6024	13.397	28.6276
ENSMUSG00000006538	Ihh	TRUE	2.15407	3.55162	0.000382865	0.0022014	24.2071	27.5486	23.7756	4.43621	9.56929	2.96148
ENSMUSG00000049648	Olfr273	TRUE	2.15154	4.78295	1.7274e-06	1.59271e-05	65.2538	79.2022	52.9547	27.5045	9.56929	6.91011
ENSMUSG00000064923	Gm22042	FALSE	2.14574	3.25417	0.00113723	0.0057283	34.7319	30.9922	8.64567	7.98518	5.74157	2.96148
ENSMUSG00000060962	Dmkn	TRUE	2.14255	2.10621	0.0351857	0.101899	7.36736	9.18286	4.32283	1.77448	0	2.96148
ENSMUSG00000089255	Snora78	FALSE	2.14211	2.74563	0.00603957	0.0238826	297.852	106.751	71.3268	26.6173	52.6311	28.6276
ENSMUSG00000030862	Cpxm2	TRUE	2.13382	9.15603	5.38434e-20	1.9337e-18	182.079	202.023	208.577	38.1514	50.7172	46.3965
ENSMUSG00000064918	Gm22571	FALSE	2.13265	2.04429	0.0409245	0.114766	17.8922	4.59143	2.16142	1.77448	2.87079	0.987159
ENSMUSG00000088158	Scarna3b	FALSE	2.1305	2.42684	0.0152308	0.0517536	265.225	88.3851	85.376	34.6024	46.8895	18.756
ENSMUSG00000054702	Ap1s3	TRUE	2.12991	4.03998	5.34562e-05	0.000376078	33.6794	39.0272	38.9055	7.98518	6.6985	10.8587
ENSMUSG00000095105	Edaradd	TRUE	2.12359	1.91005	0.0561262	0.146499	4.20992	5.73929	14.0492	4.43621	0.956929	0
ENSMUSG00000020014	Gm872	TRUE	2.1171	14.1816	1.19158e-45	1.86004e-43	915.658	833.345	1125.02	198.742	198.084	266.533
ENSMUSG00000052560	Cpne8	TRUE	2.11481	16.0081	1.1212e-57	2.89783e-55	843.037	852.858	991.01	204.066	186.601	230.008
ENSMUSG00000088254	Gm24289	FALSE	2.11104	2.78398	0.00536963	0.0216018	28.417	13.7743	10.8071	2.66173	6.6985	2.96148
ENSMUSG00000065725	Gm26165	FALSE	2.11	2.62352	0.0087026	0.0324439	1460.84	296.147	223.707	110.018	205.74	143.138
ENSMUSG00000040495	Chrm4	TRUE	2.10375	7.44737	9.52161e-14	2.09369e-12	158.925	141.187	139.411	28.3917	23.9232	50.3451
ENSMUSG00000087349	Gm12680	FALSE	2.09908	4.4881	7.18602e-06	5.941e-05	36.8368	40.175	55.1161	14.1959	10.5262	5.92295
ENSMUSG00000094199	Gm25450	FALSE	2.09833	2.31031	0.0208712	0.0669628	26.312	4.59143	5.40354	1.77448	4.78464	1.97432
ENSMUSG00000077797	Snord19	FALSE	2.0906	1.64636	0.0996893	0.226568	17.8922	1.14786	1.08071	0.887242	1.91386	1.97432
ENSMUSG00000045999	AY036118	FALSE	2.09053	2.3579	0.0183788	0.060392	636.751	109.047	59.439	45.2493	69.8558	74.0369
ENSMUSG00000024008	Cpne5	TRUE	2.08351	12.8935	4.90002e-38	5.36484e-36	671.483	511.945	645.183	166.802	138.755	125.369
ENSMUSG00000047139	Cd24a	TRUE	2.08139	12.3655	4.01465e-35	3.81295e-33	348.371	370.758	475.512	95.8221	103.348	82.9214
ENSMUSG00000064370	mt-Cytb	TRUE	2.07989	4.26948	1.95933e-05	0.000149883	424.15	989.454	960.75	133.974	177.032	250.738
ENSMUSG00000094131	Gm22265	FALSE	2.07665	1.85135	0.0641191	0.162238	25.2595	1.14786	1.08071	2.66173	2.87079	0.987159
ENSMUSG00000055102	Zfp819	TRUE	2.076	3.77807	0.000158049	0.00100072	42.0992	37.8793	15.1299	8.87242	5.74157	7.89727
ENSMUSG00000074939	Chrm5	TRUE	2.07557	8.41728	3.8532e-17	1.10454e-15	161.03	221.537	188.043	52.3473	38.2772	44.4222
ENSMUSG00000084659	Gm22720	FALSE	2.0695	1.95782	0.0502515	0.13513	14.7347	3.44357	5.40354	1.77448	2.87079	0.987159
ENSMUSG00000022705	Drd3	TRUE	2.06393	2.53676	0.0111882	0.039926	12.6298	17.2179	12.9685	5.32345	3.82772	0.987159
ENSMUSG00000064585	Gm25129	FALSE	2.06304	2.97038	0.00297433	0.0131148	316.797	98.7158	67.0039	27.5045	56.4588	31.5891
ENSMUSG00000004961	Syt5	TRUE	2.06285	13.3784	8.09059e-41	1.03704e-38	605.176	553.268	713.268	149.057	162.678	136.228
ENSMUSG00000051920	Rspo2	TRUE	2.06123	5.97156	2.35002e-09	3.30808e-08	69.4637	67.7236	59.439	15.9704	13.397	17.7689
ENSMUSG00000096147	Gm25818	FALSE	2.05934	3.81987	0.000133521	0.000862667	55.7815	43.6186	15.1299	6.21069	10.5262	10.8587
ENSMUSG00000034762	Glis1	TRUE	2.04955	7.01824	2.24684e-12	4.37329e-11	168.397	105.603	135.089	30.1662	42.1049	26.6533
ENSMUSG00000048138	Dmrt2	TRUE	2.04895	4.13742	3.51237e-05	0.000258043	38.9418	28.6964	41.0669	10.6469	6.6985	8.88443
ENSMUSG00000087754	Gm23470	FALSE	2.04146	5.19592	2.03707e-07	2.17886e-06	151.557	134.299	49.7126	30.1662	36.3633	14.8074
ENSMUSG00000042269	Fam92b	TRUE	2.04139	2.82759	0.00469005	0.0193518	16.8397	12.6264	21.6142	0.887242	4.78464	6.91011
ENSMUSG00000021638	Ocln	TRUE	2.04059	4.65914	3.17537e-06	2.79368e-05	62.0963	44.7665	47.5512	13.3086	16.2678	7.89727
ENSMUSG00000096964	RP23-124N16.2	FALSE	2.03081	2.51088	0.0120432	0.0424865	17.8922	6.88715	9.72638	2.66173	3.82772	1.97432
ENSMUSG00000077505	Gm24233	FALSE	2.03071	3.18011	0.00147219	0.00720152	55.7815	30.9922	9.72638	5.32345	12.4401	5.92295
ENSMUSG00000027820	Mme	TRUE	2.02085	10.5741	3.93007e-26	2.1366e-24	548.342	521.128	750.012	130.425	134.927	183.612
ENSMUSG00000080461	Gm22488	FALSE	2.01821	1.83273	0.0668424	0.167905	18.9446	2.29572	5.40354	2.66173	0	3.94864
ENSMUSG00000071540	3425401B19Rik	TRUE	2.01079	2.43092	0.0150604	0.0512833	16.8397	5.73929	15.1299	3.54897	3.82772	1.97432
ENSMUSG00000064782	Gm22685	FALSE	2.01068	1.13898	0.254712	0.442462	3.15744	2.29572	2.16142	0	1.91386	0
ENSMUSG00000079523	Tmsb10	TRUE	2.00747	2.39795	0.0164873	0.0552003	12.6298	10.3307	10.8071	4.43621	1.91386	1.97432
ENSMUSG00000083122	Gm15578	FALSE	2.00206	5.42191	5.89671e-08	6.85096e-07	69.4637	65.4279	63.7618	21.2938	19.1386	8.88443
ENSMUSG00000038765	Lmx1b	TRUE	1.99764	9.47362	2.70314e-21	1.06811e-19	418.887	278.929	372.845	103.807	88.9944	75.0241
ENSMUSG00000021055	Esr2	TRUE	1.99649	2.63179	0.00849371	0.0317778	14.7347	20.6614	23.7756	9.75966	0	4.9358
ENSMUSG00000030228	Pik3c2g	TRUE	1.99467	2.29159	0.0219296	0.0694818	10.5248	8.03501	11.8878	0.887242	1.91386	4.9358
ENSMUSG00000046167	Gldn	TRUE	1.9945	5.1966	2.02966e-07	2.17242e-06	51.5715	68.8715	77.811	21.2938	10.5262	17.7689
ENSMUSG00000080465	Gm22486	FALSE	1.99385	2.7055	0.00682018	0.0264389	317.849	79.2022	60.5197	24.8428	52.6311	37.512
ENSMUSG00000078952	Gm2373	FALSE	1.99376	5.8329	5.44719e-09	7.33394e-08	83.146	71.1672	117.797	29.279	21.0524	17.7689
ENSMUSG00000070081	Mir505	FALSE	1.98932	1.69795	0.0895168	0.209023	2.10496	4.59143	11.8878	1.77448	2.87079	0
ENSMUSG00000088157	Gm26351	FALSE	1.98769	1.36738	0.171506	0.335312	12.6298	2.29572	0	0.887242	1.91386	0.987159
ENSMUSG00000040125	Gpr26	TRUE	1.98732	21.7918	2.77797e-105	3.98159e-102	2729.08	2571.2	2612.07	708.019	598.08	689.037
ENSMUSG00000038775	Vill	TRUE	1.98252	5.51572	3.47348e-08	4.16447e-07	58.9389	63.1322	83.2146	15.0831	16.2678	20.7303
ENSMUSG00000043003	Rasef	TRUE	1.97935	5.03352	4.81543e-07	4.84507e-06	53.6765	48.21	69.1654	12.4214	17.2247	13.8202
ENSMUSG00000088265	Gm24784	FALSE	1.97908	2.18546	0.0288554	0.0866046	7.36736	6.88715	11.8878	0.887242	3.82772	1.97432
ENSMUSG00000096801	Gm23412	FALSE	1.97626	1.23553	0.216633	0.394802	12.6298	2.29572	0	0	3.82772	0
ENSMUSG00000097250	AC141473.1	FALSE	1.97196	1.81296	0.0698386	0.173534	9.47232	10.3307	2.16142	2.66173	2.87079	0
ENSMUSG00000024553	Galr1	TRUE	1.96899	7.66372	1.8063e-14	4.20651e-13	165.239	175.622	212.9	33.7152	38.2772	70.0883
ENSMUSG00000003657	Calb2	TRUE	1.96856	8.98037	2.69864e-19	9.07182e-18	407.31	356.984	631.134	103.807	108.133	145.112
ENSMUSG00000031654	Cbln1	TRUE	1.96801	12.1532	5.51779e-34	4.94281e-32	423.097	435.038	456.059	102.92	112.918	120.433
ENSMUSG00000065336	Snora34	FALSE	1.96732	2.45863	0.0139469	0.0481259	283.117	99.8636	51.874	33.7152	45.9326	31.5891
ENSMUSG00000085791	Rpl30-ps9	FALSE	1.96574	1.59655	0.110366	0.244902	4.20992	1.14786	12.9685	1.77448	0.956929	1.97432
ENSMUSG00000041878	8430432A02Rik	TRUE	1.96485	2.77138	0.005582	0.0223082	10.5248	13.7743	19.4528	6.21069	1.91386	2.96148
ENSMUSG00000065870	Rnu3a	FALSE	1.96427	2.64078	0.00827145	0.0311161	702.004	185.953	105.909	62.9942	84.2097	107.6
ENSMUSG00000064994	Gm22422	FALSE	1.96317	3.28438	0.00102208	0.00523526	310.482	235.311	165.348	38.1514	87.0805	57.2552
ENSMUSG00000027931	Npr1	TRUE	1.96165	8.91921	4.69621e-19	1.54896e-17	231.546	210.058	196.689	56.7835	45.9326	61.2039
ENSMUSG00000020019	Ntn4	TRUE	1.95832	7.4866	7.06824e-14	1.56767e-12	155.767	161.848	162.106	46.1366	20.0955	57.2552
ENSMUSG00000037995	Igsf9	TRUE	1.95176	5.49931	3.81278e-08	4.5402e-07	75.7786	65.4279	102.667	20.4066	24.8801	17.7689
ENSMUSG00000048616	Nog	TRUE	1.95118	2.99776	0.0027197	0.0121539	19.9971	21.8093	16.2106	7.09794	1.91386	5.92295
ENSMUSG00000057098	Ebf1	TRUE	1.95107	21.7481	7.19545e-105	9.45363e-102	4791.94	4104.74	4796.19	1200.44	1101.43	1239.87
ENSMUSG00000045319	Proser2	TRUE	1.94949	4.82594	1.39343e-06	1.31235e-05	46.3091	49.3579	68.0847	15.0831	9.56929	17.7689
ENSMUSG00000085565	Gm15721	FALSE	1.94619	3.42347	0.000618272	0.0033694	17.8922	30.9922	23.7756	6.21069	7.65543	4.9358
ENSMUSG00000078816	Prkcg	TRUE	1.94446	13.0885	3.82988e-39	4.53999e-37	629.383	631.322	715.429	196.968	161.721	153.997
ENSMUSG00000093044	Snord8	FALSE	1.94367	5.04952	4.42913e-07	4.48201e-06	139.98	47.0622	58.3583	23.0683	21.0524	19.7432
ENSMUSG00000095349	Gm26097	FALSE	1.94221	1.77853	0.0753172	0.183461	31.5744	1.14786	0	1.77448	2.87079	3.94864
ENSMUSG00000074934	Grem1	TRUE	1.94194	7.727	1.10109e-14	2.62232e-13	146.295	137.743	191.285	35.4897	41.1479	47.3836
ENSMUSG00000051663	Pcdhb1	TRUE	1.93862	2.60787	0.0091107	0.033734	11.5773	13.7743	25.937	1.77448	2.87079	8.88443
ENSMUSG00000031355	Arhgap6	TRUE	1.93824	14.7081	5.72071e-49	1.08666e-46	1179.83	1155.89	1424.37	354.897	275.595	350.441
ENSMUSG00000046719	Nxph3	TRUE	1.93775	2.16528	0.0303666	0.090349	12.6298	12.6264	7.56496	0.887242	4.78464	2.96148
ENSMUSG00000077625	Snord4a	FALSE	1.93748	3.02232	0.00250845	0.0113547	88.4084	9.18286	14.0492	8.87242	11.4831	8.88443
ENSMUSG00000037362	Nov	TRUE	1.93238	3.73708	0.000186166	0.00115829	31.5744	28.6964	37.8248	5.32345	2.87079	17.7689
ENSMUSG00000049112	Oxtr	TRUE	1.93141	9.14127	6.17238e-20	2.20167e-18	242.071	202.023	249.644	56.7835	64.1142	61.2039
ENSMUSG00000033383	Rtp1	TRUE	1.92854	1.22042	0.222305	0.402442	1.05248	1.14786	8.64567	0	1.91386	0.987159
ENSMUSG00000089286	Gm24277	FALSE	1.92513	1.76253	0.0779797	0.188447	11.5773	0	9.72638	1.77448	2.87079	0.987159
ENSMUSG00000058914	C1qtnf3	TRUE	1.92245	3.50578	0.000455268	0.00256348	31.5744	27.5486	29.1791	12.4214	4.78464	5.92295
ENSMUSG00000065715	Snord7	FALSE	1.91865	2.47736	0.0132357	0.0459533	55.7815	10.3307	4.32283	7.09794	10.5262	0.987159
ENSMUSG00000060429	Sntb1	TRUE	1.9172	5.77147	7.85836e-09	1.03418e-07	82.0935	72.3151	87.5374	21.2938	19.1386	23.6918
ENSMUSG00000087004	Gm14154	FALSE	1.91655	2.70794	0.00677018	0.0262903	19.9971	21.8093	10.8071	7.98518	3.82772	1.97432
ENSMUSG00000061762	Tac1	TRUE	1.91404	13.1675	1.35035e-39	1.66325e-37	551.5	668.053	693.815	144.62	171.29	192.496
ENSMUSG00000064341	mt-Nd1	TRUE	1.91397	4.48065	7.44169e-06	6.14271e-05	543.08	1131.79	1253.62	199.629	245.931	331.685
ENSMUSG00000053963	6330403A02Rik	TRUE	1.91154	13.1569	1.55243e-39	1.89733e-37	612.544	669.201	584.663	145.508	162.678	188.547
ENSMUSG00000074602	Gm10728	FALSE	1.91019	4.51457	6.3444e-06	5.30359e-05	83.146	71.1672	84.2953	30.1662	14.3539	18.756
ENSMUSG00000031286	Glt28d2	TRUE	1.90643	3.47124	0.000518067	0.00287398	29.4695	32.14	19.4528	7.98518	7.65543	5.92295
ENSMUSG00000047515	BC049715	TRUE	1.90352	2.28311	0.022424	0.0706932	11.5773	6.88715	9.72638	1.77448	3.82772	1.97432
ENSMUSG00000068428	Gmnc	TRUE	1.90158	6.2253	4.80647e-10	7.37148e-09	134.717	101.011	90.7795	31.0535	30.6217	25.6661
ENSMUSG00000039349	C130074G19Rik	TRUE	1.90042	1.83936	0.0658618	0.165822	3.15744	6.88715	10.8071	2.66173	2.87079	0
ENSMUSG00000040118	Cacna2d1	TRUE	1.89936	18.688	6.20248e-78	3.15446e-75	6175.96	6437.19	7225.62	1581.95	1778.93	1958.52
ENSMUSG00000034683	Ppp1r1c	TRUE	1.89819	1.42218	0.154974	0.312766	2.10496	0	11.8878	0.887242	2.87079	0
ENSMUSG00000032776	Mctp2	TRUE	1.89634	7.92001	2.37483e-15	5.88326e-14	194.709	210.058	262.612	55.009	61.2434	63.1782
ENSMUSG00000012123	Aim1l	TRUE	1.89442	3.04627	0.00231702	0.0105977	17.8922	17.2179	31.3406	6.21069	5.74157	5.92295
ENSMUSG00000041261	Car8	TRUE	1.89301	6.60199	4.05669e-11	7.17821e-10	96.8282	125.117	116.717	35.4897	25.8371	29.6148
ENSMUSG00000021534	1700001L19Rik	TRUE	1.88938	3.1394	0.00169292	0.00812006	15.7872	18.3657	35.6634	6.21069	5.74157	6.91011
ENSMUSG00000097561	AC171500.1	FALSE	1.888	2.31526	0.0205986	0.0662231	12.6298	12.6264	6.48425	0.887242	2.87079	4.9358
ENSMUSG00000065304	Gm23245	FALSE	1.88736	2.80493	0.00503268	0.0204868	128.403	51.6536	60.5197	12.4214	16.2678	36.5249
ENSMUSG00000076294	Gm26154	FALSE	1.88674	1.51957	0.12862	0.273697	18.9446	1.14786	1.08071	0	2.87079	2.96148
ENSMUSG00000064495	Gm24313	FALSE	1.88139	1.80534	0.0710209	0.175697	21.0496	3.44357	3.24213	1.77448	3.82772	1.97432
ENSMUSG00000092696	Mir5133	FALSE	1.87989	3.06801	0.00215492	0.00995734	22.1021	25.2529	21.6142	7.09794	9.56929	1.97432
ENSMUSG00000058248	Kcnh1	TRUE	1.87974	15.7754	4.5922e-56	1.13126e-53	838.827	793.17	978.041	234.232	237.318	237.905
ENSMUSG00000098204	RP24-294G11.2	FALSE	1.87782	3.72659	0.000194084	0.00120375	43.1517	27.5486	44.3091	7.98518	5.74157	17.7689
ENSMUSG00000036437	Npy1r	TRUE	1.8731	11.8541	2.04977e-32	1.63216e-30	482.036	515.388	578.179	116.229	166.506	148.074
ENSMUSG00000096605	Gm26200	FALSE	1.87285	2.10993	0.034864	0.101182	45.2567	2.29572	4.32283	3.54897	4.78464	5.92295
ENSMUSG00000088990	Gm22767	FALSE	1.86873	2.21501	0.0267592	0.0814294	617.806	308.774	206.415	94.0477	124.401	91.8058
ENSMUSG00000093314	Mir5136	FALSE	1.86854	2.08487	0.0370815	0.106315	7.36736	6.88715	12.9685	3.54897	3.82772	0
ENSMUSG00000077575	Gm24888	FALSE	1.86785	2.75148	0.00593266	0.0235188	27.3645	18.3657	9.72638	1.77448	8.61236	4.9358
ENSMUSG00000032221	Mns1	TRUE	1.86742	2.85516	0.0043015	0.0180318	22.1021	27.5486	12.9685	1.77448	9.56929	5.92295
ENSMUSG00000009628	Tex15	TRUE	1.86661	11.9032	1.13944e-32	9.16549e-31	823.04	910.251	1048.29	314.084	201.912	245.803
ENSMUSG00000024256	Adcyap1	TRUE	1.8656	11.8504	2.14131e-32	1.69647e-30	773.573	708.228	896.988	171.238	218.18	264.559
ENSMUSG00000021675	F2rl2	TRUE	1.8645	14.3857	6.36169e-47	1.0902e-44	889.346	930.913	1109.89	248.428	283.251	273.443
ENSMUSG00000064778	Gm25206	FALSE	1.86195	2.27927	0.0226513	0.0712279	59.9914	8.03501	5.40354	13.3086	3.82772	2.96148
ENSMUSG00000070225	n-R5s33	FALSE	1.86186	2.12385	0.0336824	0.0983036	89.4608	27.5486	23.7756	8.87242	22.0094	7.89727
ENSMUSG00000049928	Glp2r	TRUE	1.86092	2.85352	0.00432373	0.0181057	25.2595	10.3307	22.6949	4.43621	4.78464	6.91011
ENSMUSG00000045534	Kcna5	TRUE	1.85697	5.1396	2.7532e-07	2.885e-06	76.8311	72.3151	64.8425	7.98518	22.9663	28.6276
ENSMUSG00000051000	Fam160a1	TRUE	1.85058	3.19535	0.00139662	0.00687023	31.5744	22.9572	22.6949	11.5341	4.78464	4.9358
ENSMUSG00000021587	Pcsk1	TRUE	1.84993	12.728	4.13386e-37	4.2048e-35	675.692	663.462	730.559	163.253	177.989	233.957
ENSMUSG00000063632	Sox11	TRUE	1.84976	5.64052	1.69539e-08	2.11301e-07	98.9332	86.0893	71.3268	14.1959	29.6648	27.6405
ENSMUSG00000044172	Ptx4	TRUE	1.84645	2.53655	0.011195	0.0399413	18.9446	20.6614	10.8071	6.21069	5.74157	1.97432
ENSMUSG00000068617	Efcab1	TRUE	1.84633	7.51482	5.69877e-14	1.27082e-12	127.35	166.439	196.689	48.7983	45.9326	41.4607
ENSMUSG00000064731	Snord45b	FALSE	1.83612	2.65488	0.00793363	0.0300966	62.0963	8.03501	14.0492	5.32345	12.4401	5.92295
ENSMUSG00000083695	Rnf138rt1	FALSE	1.83472	1.72638	0.08428	0.199663	3.15744	6.88715	14.0492	0	0.956929	5.92295
ENSMUSG00000084621	Gm25106	FALSE	1.83183	1.92081	0.0547555	0.143712	13.6822	8.03501	5.40354	0.887242	2.87079	3.94864
ENSMUSG00000064486	Gm23293	FALSE	1.83093	2.08267	0.0372809	0.106682	21.0496	8.03501	4.32283	3.54897	1.91386	3.94864
ENSMUSG00000077274	Gm22786	FALSE	1.82926	1.88271	0.0597402	0.153623	149.452	44.7665	21.6142	10.6469	37.3202	12.8331
ENSMUSG00000096684	Gm25989	FALSE	1.82834	2.62176	0.00874777	0.0325969	145.242	67.7236	28.0984	18.6321	33.4925	15.7945
ENSMUSG00000004366	Sst	TRUE	1.82758	12.0455	2.04879e-33	1.74602e-31	1309.29	1602.41	1758.31	401.033	402.867	512.336
ENSMUSG00000050410	Tcf19	TRUE	1.8271	1.38516	0.166003	0.327764	1.05248	9.18286	3.24213	0.887242	2.87079	0
ENSMUSG00000035498	Cdcp1	TRUE	1.82108	2.64261	0.00822692	0.0309856	12.6298	19.5136	20.5335	8.87242	0.956929	4.9358
ENSMUSG00000092090	Gm3294	FALSE	1.82038	2.15881	0.0308647	0.0915824	17.8922	11.4786	4.32283	0.887242	2.87079	5.92295
ENSMUSG00000055760	Gemin6	TRUE	1.81622	2.05467	0.0399107	0.112343	9.47232	10.3307	6.48425	4.43621	0.956929	1.97432
ENSMUSG00000028222	Calb1	TRUE	1.81031	12.8309	1.10098e-37	1.18082e-35	828.302	767.917	987.768	218.262	288.036	230.995
ENSMUSG00000041608	Entpd3	TRUE	1.80931	11.6491	2.31975e-31	1.73333e-29	679.902	711.672	829.984	201.404	206.697	226.059
ENSMUSG00000088339	Gm22850	FALSE	1.80807	2.83402	0.00459668	0.0190355	34.7319	24.105	7.56496	3.54897	8.61236	6.91011
ENSMUSG00000059991	Nptx2	TRUE	1.80647	7.78924	6.74135e-15	1.62266e-13	194.709	162.996	217.222	45.2493	59.3296	60.2167
ENSMUSG00000028294	1700003M02Rik	TRUE	1.80618	2.0856	0.0370149	0.106143	21.0496	6.88715	11.8878	0.887242	8.61236	1.97432
ENSMUSG00000087553	5730412P04Rik	FALSE	1.80521	0.477074	0.63331	0.787419	2.10496	0	1.08071	0.887242	0	0
ENSMUSG00000086385	Gm12701	FALSE	1.80306	2.13429	0.0328194	0.0962483	11.5773	9.18286	8.64567	3.54897	2.87079	1.97432
ENSMUSG00000046215	Rprml	TRUE	1.80301	2.13994	0.0323594	0.0951647	8.41984	6.88715	14.0492	3.54897	3.82772	0.987159
ENSMUSG00000065481	Mir346	FALSE	1.80296	1.57373	0.11555	0.253093	6.31488	6.88715	3.24213	1.77448	0.956929	1.97432
ENSMUSG00000024036	Slc37a1	TRUE	1.80182	6.37803	1.79383e-10	2.91657e-09	115.773	88.3851	101.587	27.5045	24.8801	35.5377
ENSMUSG00000080365	Gm25776	FALSE	1.80103	2.18885	0.0286081	0.0859769	404.152	306.478	213.98	71.8666	92.8221	100.69
ENSMUSG00000087146	Gm15205	FALSE	1.80094	2.05641	0.039743	0.112011	8.41984	6.88715	10.8071	3.54897	0.956929	2.96148
ENSMUSG00000020357	Flt4	TRUE	1.7994	1.82816	0.0675256	0.169027	5.2624	3.44357	17.2913	2.66173	4.78464	0
ENSMUSG00000065041	Gm24044	FALSE	1.79598	2.30398	0.0212237	0.0678452	510.453	241.05	185.882	72.7539	99.5206	97.7287
ENSMUSG00000046856	Gpr1	TRUE	1.79416	2.45843	0.0139547	0.0481422	8.41984	12.6264	21.6142	3.54897	2.87079	5.92295
ENSMUSG00000039977	Ccdc67	TRUE	1.79251	2.67142	0.00755305	0.0288332	16.8397	16.07	16.2106	3.54897	5.74157	4.9358
ENSMUSG00000065893	n-R5s151	FALSE	1.79181	1.36498	0.172258	0.336242	10.5248	3.44357	2.16142	1.77448	2.87079	0
ENSMUSG00000097354	AC142191.1	FALSE	1.79042	2.0539	0.0399855	0.112473	8.41984	8.03501	9.72638	0.887242	5.74157	0.987159
ENSMUSG00000096010	Hist4h4	TRUE	1.79023	4.83985	1.29938e-06	1.23187e-05	93.6708	56.245	75.6496	17.7448	20.0955	27.6405
ENSMUSG00000044276	4933427E11Rik	TRUE	1.78667	0.923899	0.355539	0.552228	1.05248	1.14786	4.32283	0	1.91386	0
ENSMUSG00000080540	Gm22711	FALSE	1.78442	1.95526	0.0505523	0.135626	13.6822	6.88715	5.40354	1.77448	3.82772	1.97432
ENSMUSG00000086587	Gm11837	FALSE	1.78437	1.44944	0.147214	0.301091	3.15744	1.14786	11.8878	0.887242	3.82772	0
ENSMUSG00000030226	Lmo3	TRUE	1.7836	9.92727	3.16805e-23	1.42301e-21	508.348	477.509	484.158	110.018	159.807	157.945
ENSMUSG00000026062	Slc9a2	TRUE	1.7835	6.12464	9.08912e-10	1.34933e-08	113.668	157.257	153.461	46.1366	31.5786	45.4093
ENSMUSG00000034796	Cpne7	TRUE	1.78308	8.74364	2.25728e-18	7.14623e-17	470.459	404.046	410.669	152.606	82.2959	138.202
ENSMUSG00000049676	Catsperg1	TRUE	1.77901	3.81161	0.000138063	0.000888084	36.8368	47.0622	36.7441	7.98518	9.56929	17.7689
ENSMUSG00000063260	Syt10	TRUE	1.77765	11.3635	6.35379e-30	4.2937e-28	505.191	522.275	630.053	148.169	151.195	184.599
ENSMUSG00000097748	AC161511.1	FALSE	1.77529	2.28504	0.0223104	0.0704337	14.7347	9.18286	11.8878	1.77448	1.91386	6.91011
ENSMUSG00000087203	Gm13986	FALSE	1.77486	4.24407	2.19498e-05	0.000166215	71.5687	52.8015	73.4882	13.3086	21.0524	23.6918
ENSMUSG00000032500	Dclk3	TRUE	1.77418	8.67915	3.98734e-18	1.22304e-16	325.216	242.198	328.535	83.4008	88.9944	89.8315
ENSMUSG00000042453	Reln	TRUE	1.77363	15.0588	3.02095e-51	6.02889e-49	2757.5	2621.71	3068.13	712.455	794.251	965.442
ENSMUSG00000037169	Mycn	TRUE	1.77354	3.31931	0.000902405	0.0047048	23.1546	20.6614	39.9862	7.09794	9.56929	7.89727
ENSMUSG00000039706	Ldb2	TRUE	1.77299	10.7229	7.94511e-27	4.47366e-25	602.019	642.8	789.998	182.772	169.376	243.828
ENSMUSG00000005251	Ripk4	TRUE	1.7726	1.78891	0.0736287	0.180561	3.15744	6.88715	15.1299	5.32345	0.956929	0.987159
ENSMUSG00000037843	Vstm2l	TRUE	1.77251	11.4909	1.46646e-30	1.03678e-28	462.039	484.396	481.996	120.665	166.506	131.292
ENSMUSG00000040836	Gpr161	TRUE	1.77208	6.23245	4.59192e-10	7.06635e-09	127.35	83.7936	102.667	37.2642	24.8801	29.6148
ENSMUSG00000022887	Masp1	TRUE	1.76484	6.24516	4.23357e-10	6.5502e-09	109.458	121.673	116.717	38.1514	38.2772	25.6661
ENSMUSG00000048776	Pthlh	TRUE	1.76254	5.66098	1.50509e-08	1.89379e-07	105.248	86.0893	83.2146	29.279	21.0524	30.6019
ENSMUSG00000045052	Prlhr	TRUE	1.75997	1.64652	0.0996575	0.226528	1.05248	5.73929	15.1299	4.43621	0	1.97432
ENSMUSG00000066797	Zfp648	TRUE	1.75922	1.99015	0.0465744	0.127348	8.41984	16.07	4.32283	2.66173	2.87079	2.96148
ENSMUSG00000096141	Dnahc7a	TRUE	1.75713	4.48674	7.23209e-06	5.97595e-05	50.5191	55.0972	74.5689	23.9555	16.2678	12.8331
ENSMUSG00000021032	Ngb	TRUE	1.75515	4.21997	2.44335e-05	0.00018335	50.5191	40.175	55.1161	15.9704	14.3539	12.8331
ENSMUSG00000043518	Rai2	TRUE	1.75295	5.32358	1.01745e-07	1.13205e-06	68.4112	70.0193	72.4075	15.0831	17.2247	30.6019
ENSMUSG00000087963	Gm25394	FALSE	1.75143	2.55689	0.0105614	0.0381468	224.178	118.229	62.6811	16.8576	64.1142	39.4864
ENSMUSG00000049420	Tmem200a	TRUE	1.74819	7.78116	7.1862e-15	1.7271e-13	195.761	189.397	194.528	52.3473	65.0712	55.2809
ENSMUSG00000047531	Rtp2	TRUE	1.74805	2.04601	0.0407555	0.114353	12.6298	10.3307	5.40354	3.54897	1.91386	2.96148
ENSMUSG00000088085	Gm25343	FALSE	1.74154	1.46636	0.142549	0.294364	17.8922	3.44357	1.08071	0	3.82772	2.96148
ENSMUSG00000088958	Scarna8	FALSE	1.74002	1.52174	0.128075	0.27287	18.9446	1.14786	2.16142	0.887242	0.956929	4.9358
ENSMUSG00000010044	Zmynd10	TRUE	1.73416	2.65492	0.00793276	0.0300966	17.8922	13.7743	18.372	5.32345	4.78464	4.9358
ENSMUSG00000064841	Gm26205	FALSE	1.7336	3.42535	0.000614003	0.00334845	99.9856	26.4007	20.5335	13.3086	19.1386	11.8459
ENSMUSG00000087261	Gm15477	FALSE	1.7334	2.57543	0.0100115	0.0364192	13.6822	18.3657	11.8878	4.43621	3.82772	4.9358
ENSMUSG00000064380	Gm26448	FALSE	1.73318	2.26269	0.0236546	0.0736449	162.082	47.0622	39.9862	16.8576	33.4925	24.679
ENSMUSG00000087050	A030003K02Rik	FALSE	1.73297	1.81938	0.0688536	0.171498	7.36736	6.88715	10.8071	1.77448	4.78464	0.987159
ENSMUSG00000024486	Hbegf	TRUE	1.73158	5.16911	2.35206e-07	2.5022e-06	117.878	82.6458	106.99	30.1662	15.3109	47.3836
ENSMUSG00000095562	Gm21887	TRUE	1.72988	2.23253	0.0255801	0.0784919	6.31488	26.4007	22.6949	10.6469	0.956929	4.9358
ENSMUSG00000030218	Mgp	TRUE	1.72859	3.33773	0.000844651	0.00444337	28.417	29.8443	45.3898	7.98518	8.61236	14.8074
ENSMUSG00000029149	Krtcap3	TRUE	1.72551	3.3768	0.000733343	0.00392327	42.0992	52.8015	36.7441	23.9555	9.56929	5.92295
ENSMUSG00000088323	Gm25663	FALSE	1.72482	2.10864	0.0349757	0.101365	14.7347	10.3307	9.72638	0	5.74157	4.9358
ENSMUSG00000076441	Ass1	TRUE	1.71985	5.11267	3.17633e-07	3.29678e-06	71.5687	73.4629	72.4075	19.5193	26.794	19.7432
ENSMUSG00000074345	Tnfaip8l3	TRUE	1.7156	4.93134	8.1668e-07	7.91869e-06	82.0935	59.6886	69.1654	17.7448	21.0524	25.6661
ENSMUSG00000064487	Gm23736	FALSE	1.71505	1.67518	0.0938997	0.216563	9.47232	5.73929	3.24213	1.77448	3.82772	0
ENSMUSG00000050122	Vwa3b	TRUE	1.71309	2.95582	0.00311843	0.0136646	34.7319	28.6964	33.502	19.5193	1.91386	7.89727
ENSMUSG00000041741	Pde3a	TRUE	1.7127	6.60254	4.04172e-11	7.15975e-10	118.93	159.552	151.299	37.2642	61.2434	32.5762
ENSMUSG00000018595	Glra4	TRUE	1.71136	3.88967	0.000100381	0.00066496	46.3091	36.7315	41.0669	8.87242	11.4831	17.7689
ENSMUSG00000081026	Gm11855	FALSE	1.7104	1.74599	0.0808119	0.193659	10.5248	6.88715	4.32283	0.887242	3.82772	1.97432
ENSMUSG00000089562	Gm24666	FALSE	1.70651	3.65124	0.000260978	0.00157045	82.0935	68.8715	32.4213	10.6469	19.1386	26.6533
ENSMUSG00000021478	Drd1a	TRUE	1.706	3.97345	7.08402e-05	0.000483701	53.6765	53.9493	45.3898	16.8576	22.0094	7.89727
ENSMUSG00000084461	Gm22958	FALSE	1.70517	3.92011	8.85101e-05	0.000591794	124.193	59.6886	35.6634	16.8576	18.1816	32.5762
ENSMUSG00000074227	Spint2	TRUE	1.70388	6.5619	5.31267e-11	9.23479e-10	130.508	129.708	158.864	37.2642	32.5356	59.2295
ENSMUSG00000095584	Gm22628	FALSE	1.7027	1.41533	0.156973	0.315687	12.6298	3.44357	2.16142	1.77448	3.82772	0
ENSMUSG00000043424	Eif3j2	TRUE	1.6987	1.7425	0.0814214	0.194735	10.5248	13.7743	3.24213	2.66173	3.82772	1.97432
ENSMUSG00000052759	Gpr25	TRUE	1.69451	2.38372	0.0171387	0.0570541	14.7347	10.3307	17.2913	6.21069	2.87079	3.94864
ENSMUSG00000032532	Cck	TRUE	1.69346	10.2155	1.69088e-24	8.48993e-23	361.001	391.42	400.943	127.763	108.133	120.433
ENSMUSG00000042834	Nrep	TRUE	1.69343	10.865	1.69165e-27	9.91473e-26	605.176	474.065	448.494	153.493	139.712	179.663
ENSMUSG00000095681	Gm8281	TRUE	1.69227	1.75854	0.0786553	0.189702	7.36736	5.73929	10.8071	4.43621	2.87079	0
ENSMUSG00000064351	mt-Co1	TRUE	1.68903	3.7362	0.000186821	0.0011619	728.316	1541.57	1402.76	282.143	338.753	518.258
ENSMUSG00000074796	Slc4a11	TRUE	1.68698	2.58341	0.00978278	0.0357772	21.0496	14.9222	9.72638	2.66173	6.6985	4.9358
ENSMUSG00000057329	Bcl2	TRUE	1.68673	13.4035	5.77149e-41	7.45847e-39	653.59	671.497	640.86	211.164	209.567	189.535
ENSMUSG00000046844	Vat1l	TRUE	1.68455	11.4425	2.56465e-30	1.78125e-28	1212.46	934.356	1402.76	338.926	372.245	393.876
ENSMUSG00000038048	Cntnap5c	TRUE	1.68198	11.9117	1.02815e-32	8.31269e-31	627.278	614.104	728.398	216.487	212.438	184.599
ENSMUSG00000048988	Elfn1	TRUE	1.6807	13.2969	2.41415e-40	3.04492e-38	775.678	788.578	891.585	226.247	257.414	283.315
ENSMUSG00000085715	Tsix	FALSE	1.67644	1.64868	0.0992136	0.225714	14.7347	5.73929	3.24213	3.54897	3.82772	0
ENSMUSG00000019890	Nts	TRUE	1.6761	8.6874	3.70828e-18	1.13966e-16	269.435	294.999	309.083	72.7539	102.391	98.7159
ENSMUSG00000075224	Lrrc55	TRUE	1.67389	10.1484	3.36916e-24	1.62441e-22	367.316	362.723	406.346	98.4839	135.884	122.408
ENSMUSG00000087578	Gm15605	FALSE	1.67361	1.97917	0.0477968	0.129768	14.7347	13.7743	4.32283	5.32345	0.956929	3.94864
ENSMUSG00000064367	mt-Nd5	TRUE	1.67304	3.722	0.000197652	0.00122347	472.564	950.426	942.378	231.57	223.921	286.276
ENSMUSG00000004105	Angptl2	TRUE	1.67287	4.67345	2.96175e-06	2.62331e-05	48.4141	60.8365	62.6811	14.1959	19.1386	20.7303
ENSMUSG00000095472	Snord88a	FALSE	1.67153	1.60291	0.108955	0.242649	23.1546	2.29572	2.16142	0	2.87079	5.92295
ENSMUSG00000096655	1700065D16Rik	TRUE	1.67078	1.0422	0.297321	0.491153	3.15744	5.73929	3.24213	0	3.82772	0
ENSMUSG00000073866	B430319F04Rik	TRUE	1.66803	1.51561	0.129618	0.275078	6.31488	14.9222	0	0.887242	3.82772	1.97432
ENSMUSG00000053746	Ptrh1	TRUE	1.66379	2.03762	0.0415876	0.116336	15.7872	4.59143	11.8878	6.21069	1.91386	1.97432
ENSMUSG00000065642	Snora69	FALSE	1.6626	1.83116	0.0670762	0.168288	22.1021	3.44357	7.56496	1.77448	1.91386	6.91011
ENSMUSG00000006235	Epor	TRUE	1.66192	2.59165	0.00955178	0.0350788	14.7347	24.105	11.8878	5.32345	6.6985	3.94864
ENSMUSG00000087881	Gm22442	FALSE	1.66145	2.87075	0.00409497	0.017318	394.68	315.661	162.106	77.1901	85.1667	113.523
ENSMUSG00000086382	Gm13705	FALSE	1.65948	1.75759	0.0788181	0.190036	8.41984	8.03501	4.32283	2.66173	1.91386	1.97432
ENSMUSG00000046607	Hrk	TRUE	1.65876	3.84545	0.000120331	0.00078524	34.7319	37.8793	55.1161	14.1959	13.397	12.8331
ENSMUSG00000074346	1700095B22Rik	FALSE	1.6579	3.72386	0.0001962	0.00121544	45.2567	33.2879	34.5827	9.75966	14.3539	11.8459
ENSMUSG00000089571	Gm23008	FALSE	1.65716	1.73679	0.0824236	0.196457	15.7872	4.59143	3.24213	2.66173	2.87079	1.97432
ENSMUSG00000028885	Smpdl3b	TRUE	1.65376	5.40472	6.49097e-08	7.48075e-07	97.8807	83.7936	79.9724	23.9555	23.9232	35.5377
ENSMUSG00000027217	Tspan18	TRUE	1.64983	8.6897	3.6339e-18	1.11899e-16	447.304	422.412	566.291	154.38	188.515	114.51
ENSMUSG00000045912	C2cd4c	TRUE	1.64892	4.64765	3.3574e-06	2.94562e-05	85.2509	49.3579	72.4075	19.5193	21.0524	25.6661
ENSMUSG00000088185	Scarna2	FALSE	1.64872	3.38984	0.000699341	0.00376822	2276.52	1308.56	625.73	383.289	461.24	498.515
ENSMUSG00000072875	Gpr27	TRUE	1.64714	3.10029	0.0019333	0.00908505	32.6269	22.9572	23.7756	9.75966	7.65543	7.89727
ENSMUSG00000081951	Gm15352	FALSE	1.64311	1.57899	0.114337	0.251239	7.36736	4.59143	5.40354	3.54897	1.91386	0
ENSMUSG00000044816	D630023F18Rik	TRUE	1.64163	3.48103	0.000499481	0.00278262	42.0992	43.6186	57.2776	18.6321	19.1386	7.89727
ENSMUSG00000064748	n-R5s28	FALSE	1.64082	2.70674	0.00679483	0.0263472	76.8311	22.9572	11.8878	10.6469	12.4401	12.8331
ENSMUSG00000047591	Mafa	TRUE	1.64017	3.78434	0.000154118	0.000980165	53.6765	43.6186	52.9547	15.0831	9.56929	23.6918
ENSMUSG00000032564	Cpne4	TRUE	1.63997	3.28474	0.00102077	0.00523024	326.269	317.957	407.427	79.8518	122.487	135.241
ENSMUSG00000035615	Frmpd1	TRUE	1.63964	10.1469	3.42215e-24	1.64493e-22	379.945	445.369	481.996	140.184	122.487	156.958
ENSMUSG00000053358	Gm9905	TRUE	1.63232	2.35123	0.0187112	0.0613436	10.5248	18.3657	18.372	2.66173	4.78464	7.89727
ENSMUSG00000023966	Rsph9	TRUE	1.63033	4.54365	5.52875e-06	4.67631e-05	64.2013	43.6186	70.2461	16.8576	19.1386	21.7175
ENSMUSG00000084610	Gm25052	FALSE	1.6291	1.35963	0.173948	0.338576	11.5773	3.44357	2.16142	3.54897	0	1.97432
ENSMUSG00000028977	Casz1	TRUE	1.62522	10.0381	1.03663e-23	4.79281e-22	410.467	455.7	501.449	168.576	133.97	140.177
ENSMUSG00000069305	Hist1h4n	TRUE	1.62497	4.66759	3.04753e-06	2.69475e-05	63.1488	83.7936	88.6181	26.6173	19.1386	30.6019
ENSMUSG00000027171	Prrg4	TRUE	1.61631	1.83385	0.0666765	0.167632	10.5248	6.88715	8.64567	1.77448	4.78464	1.97432
ENSMUSG00000054667	Irs4	TRUE	1.61502	2.50413	0.0122752	0.0431892	24.2071	29.8443	16.2106	1.77448	13.397	7.89727
ENSMUSG00000084809	Gm12631	FALSE	1.61417	1.46579	0.142705	0.294565	10.5248	1.14786	8.64567	0	5.74157	0.987159
ENSMUSG00000039058	Ak5	TRUE	1.61329	12.4296	1.80499e-35	1.77859e-33	597.809	642.8	728.398	221.811	222.964	198.419
ENSMUSG00000040152	Thbs1	TRUE	1.61062	3.64602	0.000266334	0.00159963	344.161	335.175	448.494	81.6263	69.8558	218.162
ENSMUSG00000065817	Gm24698	FALSE	1.60802	2.49091	0.0127415	0.0444333	27.3645	18.3657	10.8071	10.6469	5.74157	1.97432
ENSMUSG00000045287	Rtn4rl1	TRUE	1.60465	12.0794	1.35696e-33	1.18198e-31	547.29	540.641	592.228	178.336	176.075	198.419
ENSMUSG00000043789	Vwce	TRUE	1.60441	2.95955	0.00308085	0.0135112	30.5219	18.3657	36.7441	10.6469	7.65543	9.87159
ENSMUSG00000065649	Snora74a	FALSE	1.60299	2.05779	0.0396104	0.111777	181.027	74.6108	39.9862	27.5045	38.2772	31.5891
ENSMUSG00000077990	Gm23134	FALSE	1.60294	1.84839	0.0645461	0.163135	19.9971	5.73929	5.40354	4.43621	3.82772	1.97432
ENSMUSG00000069913	Anp32-ps	FALSE	1.60195	1.95548	0.0505259	0.135626	10.5248	4.59143	16.2106	3.54897	3.82772	2.96148
ENSMUSG00000084454	Gm24592	FALSE	1.6016	1.61991	0.105251	0.236076	12.6298	3.44357	6.48425	3.54897	2.87079	0.987159
ENSMUSG00000096357	Gm25709	FALSE	1.59925	1.90423	0.0568805	0.14791	27.3645	3.44357	6.48425	2.66173	2.87079	6.91011
ENSMUSG00000063018	2010204K13Rik	FALSE	1.59917	2.69159	0.0071112	0.0273919	17.8922	26.4007	19.4528	2.66173	5.74157	12.8331
ENSMUSG00000065227	Gm25790	FALSE	1.59767	2.0632	0.0390935	0.110714	41.0467	6.88715	6.48425	4.43621	4.78464	8.88443
ENSMUSG00000073929	Trim30e-ps1	FALSE	1.59715	1.92286	0.0544982	0.143266	7.36736	9.18286	11.8878	3.54897	2.87079	2.96148
ENSMUSG00000062542	Syt9	TRUE	1.59616	9.041	1.55242e-19	5.32075e-18	317.849	319.105	335.02	102.033	110.047	109.575
ENSMUSG00000000409	Lck	TRUE	1.59494	2.20798	0.0272457	0.0825776	14.7347	10.3307	11.8878	3.54897	5.74157	2.96148
ENSMUSG00000085996	A830012C17Rik	FALSE	1.59492	4.29511	1.74605e-05	0.00013481	83.146	52.8015	64.8425	13.3086	22.0094	31.5891
ENSMUSG00000023052	Npff	TRUE	1.58864	3.62436	0.000289676	0.00172276	65.2538	47.0622	59.439	25.73	9.56929	21.7175
ENSMUSG00000043592	Unc5cl	TRUE	1.58849	3.67941	0.000233776	0.00142196	37.8893	44.7665	52.9547	16.8576	15.3109	12.8331
ENSMUSG00000055026	Gabrg3	TRUE	1.58819	13.6349	2.48351e-42	3.52748e-40	1698.7	1759.67	1987.42	538.556	618.176	655.474
ENSMUSG00000046093	Hpcal4	TRUE	1.58656	9.29891	1.41898e-20	5.27633e-19	525.188	427.003	538.193	149.057	138.755	209.278
ENSMUSG00000027996	Sfrp2	TRUE	1.5852	4.61829	3.86916e-06	3.36651e-05	58.9389	102.159	92.941	17.7448	28.7079	38.4992
ENSMUSG00000082705	Gm15616	FALSE	1.58498	1.72888	0.0838305	0.198957	13.6822	5.73929	8.64567	3.54897	3.82772	1.97432
ENSMUSG00000097759	CT010433.1	FALSE	1.58255	2.22466	0.0261038	0.079851	21.0496	10.3307	12.9685	9.75966	0.956929	3.94864
ENSMUSG00000031224	Magee2	TRUE	1.58106	4.98437	6.21651e-07	6.1256e-06	68.4112	97.5679	69.1654	19.5193	32.5356	26.6533
ENSMUSG00000044216	Kcnj4	TRUE	1.57713	1.68052	0.0928555	0.214878	10.5248	10.3307	4.32283	2.66173	5.74157	0
ENSMUSG00000033355	Rtp4	TRUE	1.57518	2.88711	0.00388799	0.0165536	37.8893	27.5486	23.7756	12.4214	10.5262	6.91011
ENSMUSG00000023959	Clic5	TRUE	1.57425	4.58851	4.46419e-06	3.84184e-05	114.72	71.1672	111.313	33.7152	28.7079	37.512
ENSMUSG00000098160	RP23-275E20.1	FALSE	1.57401	2.41723	0.0156392	0.0528436	9.47232	18.3657	19.4528	7.98518	5.74157	1.97432
ENSMUSG00000060093	Hist1h4a	TRUE	1.5715	2.13527	0.0327393	0.0960849	13.6822	18.3657	7.56496	2.66173	3.82772	6.91011
ENSMUSG00000076272	Mir666	FALSE	1.56912	2.11177	0.0347062	0.100769	36.8368	5.73929	9.72638	9.75966	1.91386	5.92295
ENSMUSG00000029875	AI836003	TRUE	1.56435	5.81811	5.95165e-09	7.96551e-08	131.56	111.342	106.99	29.279	42.1049	47.3836
ENSMUSG00000039546	Ajap1	TRUE	1.56141	14.2293	6.02706e-46	9.50227e-44	970.387	915.991	1065.58	320.294	333.011	347.48
ENSMUSG00000022805	Maats1	TRUE	1.55942	2.07002	0.0384504	0.109266	13.6822	12.6264	9.72638	4.43621	3.82772	3.94864
ENSMUSG00000036006	Fam65b	TRUE	1.55861	14.1802	1.21485e-45	1.87778e-43	930.393	952.722	1045.05	320.294	354.064	319.84
ENSMUSG00000097591	AC113124.1	FALSE	1.55835	1.96024	0.0499677	0.134504	12.6298	11.4786	11.8878	4.43621	3.82772	3.94864
ENSMUSG00000085576	Dpy19l2	TRUE	1.55743	2.11618	0.0343295	0.0998521	15.7872	11.4786	11.8878	1.77448	6.6985	4.9358
ENSMUSG00000046318	Ccbe1	TRUE	1.55735	5.25054	1.51655e-07	1.65237e-06	93.6708	67.7236	104.829	25.73	38.2772	26.6533
ENSMUSG00000010476	Ebf3	TRUE	1.55462	12.8278	1.14525e-37	1.22e-35	2414.39	2093.69	2551.55	826.91	821.045	755.177
ENSMUSG00000088604	Gm25820	FALSE	1.55144	2.09428	0.0362355	0.104345	58.9389	12.6264	3.24213	7.09794	6.6985	11.8459
ENSMUSG00000059408	Mrgprh	TRUE	1.5509	1.72369	0.084764	0.200569	7.36736	6.88715	7.56496	4.43621	1.91386	0.987159
ENSMUSG00000022014	Epsti1	TRUE	1.55027	1.71067	0.0871418	0.204812	10.5248	8.03501	6.48425	0.887242	5.74157	1.97432
ENSMUSG00000075334	Rprm	TRUE	1.54888	2.63185	0.00849218	0.0317778	18.9446	24.105	33.502	13.3086	2.87079	9.87159
ENSMUSG00000073565	Prr16	TRUE	1.54787	10.0462	9.55264e-24	4.44268e-22	390.47	344.357	360.957	120.665	138.755	115.498
ENSMUSG00000022836	Mylk	TRUE	1.54728	4.84636	1.25747e-06	1.19502e-05	178.922	134.299	87.5374	63.8814	37.3202	35.5377
ENSMUSG00000059395	Nkapl	TRUE	1.54492	1.88697	0.0591638	0.152564	8.41984	20.6614	4.32283	1.77448	5.74157	3.94864
ENSMUSG00000040373	Cacng5	TRUE	1.54486	8.55679	1.16057e-17	3.42011e-16	450.462	455.7	540.354	118.89	155.979	222.111
ENSMUSG00000076010	Mir615	FALSE	1.54394	1.76783	0.0770898	0.186625	6.31488	9.18286	14.0492	7.09794	2.87079	0
ENSMUSG00000095299	Gm25380	FALSE	1.54189	1.13095	0.258078	0.446392	12.6298	1.14786	0	0.887242	1.91386	1.97432
ENSMUSG00000061143	Maml3	TRUE	1.54053	11.1367	8.31749e-29	5.18315e-27	647.275	581.964	584.663	176.561	225.835	222.111
ENSMUSG00000079330	Lemd1	TRUE	1.53934	2.29337	0.0218267	0.0693369	18.9446	16.07	11.8878	3.54897	4.78464	7.89727
ENSMUSG00000078796	Zfp541	TRUE	1.53919	2.13657	0.0326332	0.0958448	9.47232	6.88715	35.6634	5.32345	6.6985	5.92295
ENSMUSG00000031340	Gabre	TRUE	1.5368	4.0759	4.58361e-05	0.000326992	54.729	65.4279	77.811	14.1959	33.4925	20.7303
ENSMUSG00000064558	Gm24620	FALSE	1.53125	1.44996	0.147071	0.300937	19.9971	2.29572	2.16142	1.77448	5.74157	0.987159
ENSMUSG00000029868	Trpv6	TRUE	1.53047	2.1799	0.0292648	0.0876664	12.6298	24.105	9.72638	5.32345	3.82772	6.91011
ENSMUSG00000041540	Sox5	TRUE	1.5303	10.2874	8.03167e-25	4.11128e-23	690.427	536.05	640.86	195.193	219.137	232.97
ENSMUSG00000064427	Gm22748	FALSE	1.52793	2.40313	0.0162552	0.0545276	43.1517	16.07	10.8071	9.75966	9.56929	4.9358
ENSMUSG00000076163	Mir701	FALSE	1.52781	1.82247	0.0683843	0.17077	16.8397	6.88715	8.64567	4.43621	3.82772	2.96148
ENSMUSG00000089542	Gm25835	FALSE	1.5272	2.90432	0.00368049	0.0157853	1142.99	456.847	283.146	157.042	221.051	275.417
ENSMUSG00000082928	Gm12785	FALSE	1.52682	2.00982	0.0444499	0.12265	11.5773	11.4786	15.1299	2.66173	6.6985	3.94864
ENSMUSG00000039238	Zfp750	TRUE	1.52392	2.1679	0.030166	0.0899049	16.8397	6.88715	27.0177	9.75966	2.87079	4.9358
ENSMUSG00000057457	Phex	TRUE	1.52131	1.60684	0.10809	0.240993	10.5248	4.59143	6.48425	2.66173	0.956929	3.94864
ENSMUSG00000031491	Chrna6	TRUE	1.52105	2.56686	0.0102623	0.0371943	17.8922	22.9572	27.0177	5.32345	12.4401	5.92295
ENSMUSG00000024598	Fbn2	TRUE	1.52061	10.1755	2.55118e-24	1.25693e-22	772.521	733.481	933.732	312.309	298.562	238.892
ENSMUSG00000033965	Slc16a2	TRUE	1.51961	6.91585	4.65052e-12	8.87653e-11	190.499	167.587	238.837	70.9794	56.4588	80.947
ENSMUSG00000082968	Gm14581	FALSE	1.51658	2.2207	0.0263712	0.080435	23.1546	9.18286	10.8071	3.54897	6.6985	4.9358
ENSMUSG00000045201	Lrrc3b	TRUE	1.51444	7.45287	9.13344e-14	2.01114e-12	189.446	228.424	191.285	68.3176	68.8989	76.0112
ENSMUSG00000080364	Gm25777	FALSE	1.51355	1.90141	0.0572487	0.148566	29.4695	12.6264	3.24213	7.09794	3.82772	4.9358
ENSMUSG00000074305	C230081A13Rik	TRUE	1.5105	16.9411	2.2381e-64	7.35124e-62	2108.12	1871.01	1985.26	731.087	658.367	703.844
ENSMUSG00000078307	AI593442	TRUE	1.50987	15.193	3.93209e-52	8.26578e-50	2786.97	2589.57	2521.29	802.067	946.403	1026.65
ENSMUSG00000086804	Gm13847	FALSE	1.50925	2.90373	0.0036875	0.0158067	25.2595	36.7315	43.2283	11.5341	4.78464	20.7303
ENSMUSG00000045053	Kcng3	TRUE	1.50812	4.39132	1.12664e-05	9.03946e-05	59.9914	55.0972	82.1339	26.6173	28.7079	13.8202
ENSMUSG00000026115	Vwa3b	TRUE	1.50593	2.48839	0.0128324	0.044691	27.3645	18.3657	16.2106	4.43621	8.61236	8.88443
ENSMUSG00000059562	Ccdc154	TRUE	1.50576	1.2824	0.199702	0.372956	11.5773	3.44357	1.08071	1.77448	0	3.94864
ENSMUSG00000015879	Fam184b	TRUE	1.50459	8.60437	7.67394e-18	2.30452e-16	299.957	323.696	331.778	133.086	110.047	92.7929
ENSMUSG00000055048	Gm9962	TRUE	1.50366	1.8285	0.0674749	0.168966	11.5773	11.4786	8.64567	6.21069	1.91386	2.96148
ENSMUSG00000039579	Grin3a	TRUE	1.50288	17.5735	3.93224e-69	1.54989e-66	2700.66	2807.66	2845.51	912.972	1028.7	1006.9
ENSMUSG00000085436	Gm11458	FALSE	1.50237	2.74848	0.00598731	0.0237057	31.5744	26.4007	19.4528	8.87242	8.61236	9.87159
ENSMUSG00000051054	1700014D04Rik	TRUE	1.50181	1.82752	0.0676212	0.1691	10.5248	16.07	10.8071	5.32345	0.956929	6.91011
ENSMUSG00000032023	4931429I11Rik	TRUE	1.50161	2.98591	0.0028274	0.0125605	42.0992	36.7315	43.2283	14.1959	24.8801	3.94864
ENSMUSG00000067578	Cbln4	TRUE	1.49988	6.41225	1.43385e-10	2.36962e-09	259.963	272.042	300.437	72.7539	88.9944	133.266
ENSMUSG00000033966	Cdkl4	TRUE	1.49644	5.01257	5.37071e-07	5.35915e-06	95.7757	74.6108	112.394	24.8428	39.2341	36.5249
ENSMUSG00000033717	Adra2a	TRUE	1.49001	8.96861	3.00283e-19	1.00729e-17	439.937	474.065	421.476	123.327	170.333	182.624
ENSMUSG00000088359	Gm24009	FALSE	1.48831	1.35902	0.174141	0.3389	4.20992	5.73929	10.8071	4.43621	2.87079	0
ENSMUSG00000020251	Glt8d2	TRUE	1.48693	4.7262	2.28756e-06	2.06562e-05	84.1984	95.2722	100.506	31.0535	40.191	28.6276
ENSMUSG00000086536	Gm12264	FALSE	1.48689	1.45459	0.145783	0.299078	3.15744	12.6264	5.40354	1.77448	5.74157	0
ENSMUSG00000054871	Tmem158	TRUE	1.4862	3.55367	0.000379891	0.0021875	41.0467	35.5836	38.9055	16.8576	13.397	10.8587
ENSMUSG00000037681	Esyt3	TRUE	1.48208	5.77988	7.4754e-09	9.88735e-08	118.93	105.603	139.411	53.2345	39.2341	37.512
ENSMUSG00000056758	Hmga2	TRUE	1.48049	4.95312	7.30319e-07	7.10754e-06	126.298	87.2372	111.313	39.0387	51.6742	25.6661
ENSMUSG00000065353	Snora73b	FALSE	1.48	1.7367	0.0824407	0.196457	1941.83	984.862	592.228	263.511	310.045	688.05
ENSMUSG00000085956	4930481B07Rik	FALSE	1.47654	2.32068	0.0203039	0.0654758	12.6298	16.07	20.5335	9.75966	4.78464	2.96148
ENSMUSG00000056987	Fam71d	TRUE	1.47485	2.73233	0.00628883	0.0247194	22.1021	20.6614	33.502	7.09794	8.61236	11.8459
ENSMUSG00000054555	Adam12	TRUE	1.47362	5.36639	8.03299e-08	9.11793e-07	121.035	119.377	194.528	60.3325	52.6311	43.435
ENSMUSG00000032649	Colgalt2	TRUE	1.47167	7.84077	4.47793e-15	1.08781e-13	274.697	220.389	233.433	89.6115	77.5112	95.7544
ENSMUSG00000064368	mt-Nd6	TRUE	1.4711	4.04781	5.17e-05	0.000365517	47.3616	53.9493	72.4075	12.4214	23.9232	26.6533
ENSMUSG00000097248	RP23-433F5.1	FALSE	1.46937	7.5347	4.89458e-14	1.1024e-12	266.278	257.12	271.258	104.695	75.5974	106.613
ENSMUSG00000044912	Syt16	TRUE	1.46858	8.6458	5.34277e-18	1.61989e-16	311.534	369.61	445.252	148.169	133.013	125.369
ENSMUSG00000092984	Mir5115	FALSE	1.46757	2.50358	0.0122944	0.0432278	32.6269	9.18286	31.3406	7.09794	6.6985	12.8331
ENSMUSG00000060735	Rxfp3	TRUE	1.4666	3.09389	0.00197551	0.00925033	18.9446	45.9143	34.5827	10.6469	11.4831	13.8202
ENSMUSG00000050914	Ankrd37	TRUE	1.46635	3.40215	0.000668575	0.00362101	44.2042	49.3579	28.0984	17.7448	19.1386	6.91011
ENSMUSG00000064387	Snora73a	FALSE	1.4614	1.68012	0.0929339	0.215027	366.263	241.05	158.864	62.9942	58.3727	156.958
ENSMUSG00000085583	Gm15676	FALSE	1.45979	2.39401	0.0166651	0.0557365	15.7872	17.2179	16.2106	6.21069	5.74157	5.92295
ENSMUSG00000097209	AC115763.1	FALSE	1.45875	2.47443	0.0133448	0.0462913	22.1021	22.9572	17.2913	6.21069	8.61236	7.89727
ENSMUSG00000093142	Mir3106	FALSE	1.45844	1.44476	0.148524	0.30336	4.20992	5.73929	10.8071	2.66173	0.956929	3.94864
ENSMUSG00000031374	Zfp92	TRUE	1.45839	5.59773	2.17175e-08	2.66043e-07	115.773	143.482	122.12	59.4452	35.4064	43.435
ENSMUSG00000043621	Ubxn10	TRUE	1.45755	3.66743	0.000245001	0.00148508	44.2042	49.3579	61.6004	17.7448	23.9232	14.8074
ENSMUSG00000097396	RP23-175C13.5	FALSE	1.4532	1.67066	0.0947887	0.21823	6.31488	12.6264	9.72638	1.77448	4.78464	3.94864
ENSMUSG00000088546	Gm25981	FALSE	1.45133	2.18366	0.028987	0.0869498	14.7347	10.3307	37.8248	2.66173	4.78464	15.7945
ENSMUSG00000030669	Calca	TRUE	1.44981	3.46348	0.000533231	0.0029498	42.0992	47.0622	37.8248	11.5341	12.4401	22.7047
ENSMUSG00000077156	n-R5s90	FALSE	1.4495	1.83024	0.0672145	0.168528	6.31488	12.6264	11.8878	4.43621	3.82772	2.96148
ENSMUSG00000047773	Ankfn1	TRUE	1.44742	10.3742	3.25001e-25	1.69668e-23	535.713	468.326	532.789	168.576	188.515	207.303
ENSMUSG00000085899	Gm15338	FALSE	1.44678	3.33176	0.000862994	0.00452753	34.7319	29.8443	47.5512	19.5193	8.61236	12.8331
ENSMUSG00000048015	Neurod4	TRUE	1.44441	1.34373	0.179034	0.345595	8.41984	1.14786	10.8071	2.66173	2.87079	1.97432
ENSMUSG00000097458	AL831764.1	FALSE	1.44358	1.28499	0.198794	0.371834	8.41984	5.73929	1.08071	2.66173	1.91386	0.987159
ENSMUSG00000027344	Fsip1	TRUE	1.44156	1.99762	0.0457574	0.125594	12.6298	16.07	15.1299	3.54897	5.74157	6.91011
ENSMUSG00000021356	Irf4	TRUE	1.44114	1.43866	0.150247	0.305847	10.5248	2.29572	12.9685	1.77448	2.87079	4.9358
ENSMUSG00000034918	Cdhr2	TRUE	1.44069	1.86726	0.0618646	0.157799	14.7347	12.6264	15.1299	9.75966	5.74157	0
ENSMUSG00000054383	Pnma1	TRUE	1.43932	2.24609	0.0246982	0.0763813	10.5248	16.07	30.2598	3.54897	6.6985	10.8587
ENSMUSG00000094875	Gm23151	FALSE	1.43837	1.04079	0.297975	0.49177	11.5773	1.14786	0	1.77448	0	2.96148
ENSMUSG00000063727	Tnfrsf11b	TRUE	1.43805	3.65923	0.000252978	0.00152932	58.9389	44.7665	50.7933	11.5341	16.2678	29.6148
ENSMUSG00000064618	n-R5s95	FALSE	1.43799	1.85504	0.0635912	0.161376	4.20992	16.07	12.9685	4.43621	3.82772	3.94864
ENSMUSG00000037737	Actrt3	TRUE	1.4377	1.04596	0.29558	0.489046	7.36736	2.29572	3.24213	0	2.87079	1.97432
ENSMUSG00000022041	Chrna2	TRUE	1.43629	1.58626	0.112681	0.248639	7.36736	4.59143	10.8071	3.54897	2.87079	1.97432
ENSMUSG00000080443	Gm25847	FALSE	1.43481	2.29563	0.021697	0.0690503	18.9446	10.3307	21.6142	6.21069	4.78464	7.89727
ENSMUSG00000022332	Khdrbs3	TRUE	1.43442	8.21279	2.16109e-16	5.81428e-15	312.587	264.007	351.23	106.469	111.961	125.369
ENSMUSG00000040749	Siah1b	TRUE	1.43293	1.69868	0.0893793	0.20887	7.36736	8.03501	7.56496	1.77448	4.78464	1.97432
ENSMUSG00000030898	Cckbr	TRUE	1.43231	6.65198	2.89177e-11	5.18676e-10	178.922	187.101	161.026	47.9111	62.2004	85.8828
ENSMUSG00000024459	H2-M5	TRUE	1.43182	1.88042	0.0600508	0.154145	16.8397	17.2179	16.2106	10.6469	0	7.89727
ENSMUSG00000052353	9930013L23Rik	TRUE	1.42909	6.56641	5.15418e-11	9.00896e-10	247.333	286.964	326.374	108.244	88.0374	123.395
ENSMUSG00000035184	Fam124a	TRUE	1.42642	6.78001	1.20166e-11	2.22363e-10	291.537	283.521	416.073	126.876	125.358	116.485
ENSMUSG00000077493	Snord91a	FALSE	1.42366	0.56374	0.572931	0.741977	12.6298	0	0	0.887242	3.82772	0
ENSMUSG00000064514	Gm22455	FALSE	1.42298	2.12851	0.0332948	0.0973527	37.8893	5.73929	11.8878	5.32345	8.61236	6.91011
ENSMUSG00000077403	Gm25419	FALSE	1.42261	1.12517	0.260519	0.449473	12.6298	2.29572	0	2.66173	1.91386	0.987159
ENSMUSG00000044231	Nhlrc1	TRUE	1.42258	3.55151	0.000383034	0.00220157	32.6269	40.175	55.1161	22.1811	12.4401	12.8331
ENSMUSG00000077737	Snord72	FALSE	1.41882	1.84403	0.0651787	0.164365	48.4141	12.6264	1.08071	10.6469	8.61236	3.94864
ENSMUSG00000081316	Gm16205	FALSE	1.41876	2.95978	0.00307863	0.0135052	34.7319	29.8443	20.5335	12.4214	15.3109	3.94864
ENSMUSG00000029088	Kcnip4	TRUE	1.41844	10.2072	1.84012e-24	9.18082e-23	699.899	588.851	778.11	259.962	280.38	232.97
ENSMUSG00000077571	Snora36b	FALSE	1.4182	1.33133	0.183081	0.350681	17.8922	1.14786	3.24213	3.54897	4.78464	0
ENSMUSG00000035179	Ppp1r32	TRUE	1.41794	1.99855	0.0456571	0.125362	5.2624	22.9572	17.2913	5.32345	5.74157	5.92295
ENSMUSG00000019838	Slc16a10	TRUE	1.41771	3.94753	7.89613e-05	0.000532465	42.0992	53.9493	49.7126	19.5193	21.0524	13.8202
ENSMUSG00000025089	Gfra1	TRUE	1.41604	9.58404	9.33245e-22	3.7824e-20	711.477	863.189	992.091	321.182	315.786	324.775
ENSMUSG00000032338	Hcn4	TRUE	1.41489	6.50211	7.92031e-11	1.3456e-09	225.231	169.883	198.85	59.4452	96.6498	67.1268
ENSMUSG00000034009	Rxfp1	TRUE	1.41468	7.56608	3.84658e-14	8.71338e-13	380.998	350.097	333.939	136.635	155.022	107.6
ENSMUSG00000071317	Bves	TRUE	1.41344	3.34441	0.000824582	0.00435523	38.9418	34.4357	42.1476	14.1959	11.4831	17.7689
ENSMUSG00000028780	Sema3c	TRUE	1.41305	8.32757	8.25174e-17	2.2824e-15	329.426	311.07	330.697	102.033	133.013	130.305
ENSMUSG00000033453	Adamts15	TRUE	1.41263	4.83388	1.33897e-06	1.2656e-05	91.5658	109.047	90.7795	48.7983	34.4494	25.6661
ENSMUSG00000038721	Hoxb7	TRUE	1.41217	6.21706	5.0654e-10	7.74599e-09	149.452	140.039	148.057	43.4749	65.0712	56.2681
ENSMUSG00000085936	2610307P16Rik	FALSE	1.41135	2.65077	0.00803095	0.0303854	26.312	22.9572	28.0984	10.6469	11.4831	6.91011
ENSMUSG00000096458	Moap1	TRUE	1.41052	1.49215	0.135659	0.284605	3.15744	12.6264	9.72638	0.887242	3.82772	4.9358
ENSMUSG00000034324	Tmem132c	TRUE	1.4062	6.27011	3.60791e-10	5.67687e-09	166.292	148.074	151.299	64.7687	56.4588	54.2937
ENSMUSG00000053228	Ceacam3	TRUE	1.4037	1.54087	0.123348	0.265707	6.31488	6.88715	11.8878	0.887242	7.65543	0.987159
ENSMUSG00000056895	Hist3h2ba	TRUE	1.40329	3.20794	0.00133688	0.00661348	52.624	28.6964	37.8248	17.7448	9.56929	17.7689
ENSMUSG00000026224	4933407L21Rik	TRUE	1.40232	2.52374	0.0116113	0.0411288	25.2595	18.3657	20.5335	11.5341	6.6985	5.92295
ENSMUSG00000022715	Cldn26	TRUE	1.40025	1.85292	0.0638943	0.161981	17.8922	24.105	7.56496	6.21069	10.5262	1.97432
ENSMUSG00000040037	Negr1	TRUE	1.39949	13.147	1.7704e-39	2.1307e-37	2493.33	2536.77	3062.73	914.747	1126.31	1027.63
ENSMUSG00000097367	AC118260.1	FALSE	1.3976	1.70307	0.0885552	0.20736	7.36736	12.6264	7.56496	2.66173	1.91386	5.92295
ENSMUSG00000078867	Gm14418	TRUE	1.39727	1.60722	0.108006	0.240988	8.41984	14.9222	4.32283	0.887242	6.6985	2.96148
ENSMUSG00000020185	E2f7	TRUE	1.39708	3.95009	7.8123e-05	0.000528394	64.2013	53.9493	81.0532	18.6321	31.5786	25.6661
ENSMUSG00000037225	Fgf2	TRUE	1.39516	2.12243	0.0338018	0.0985428	12.6298	18.3657	18.372	7.98518	4.78464	5.92295
ENSMUSG00000049892	Rasd1	TRUE	1.39353	1.81287	0.0698522	0.173541	16.8397	12.6264	9.72638	7.09794	4.78464	2.96148
ENSMUSG00000052951	C130021I20Rik	FALSE	1.39209	8.51694	1.63831e-17	4.74809e-16	548.342	444.221	411.75	190.757	164.592	179.663
ENSMUSG00000047490	4932411E22Rik	TRUE	1.39183	7.67667	1.6328e-14	3.82508e-13	223.126	218.093	237.756	87.837	93.779	76.9984
ENSMUSG00000089704	Galnt2	TRUE	1.39063	1.96159	0.04981	0.134171	17.8922	10.3307	8.64567	5.32345	4.78464	3.94864
ENSMUSG00000087026	A230103J11Rik	FALSE	1.38948	3.33143	0.000864022	0.00453015	30.5219	43.6186	34.5827	15.0831	9.56929	16.7817
ENSMUSG00000046743	Fat4	TRUE	1.38948	15.6417	3.78679e-55	9.18501e-53	3365.83	3688.07	4142.36	1465.72	1410.51	1396.83
ENSMUSG00000065553	Mir103-1	FALSE	1.38919	0.7157	0.474176	0.664168	6.31488	1.14786	0	0	1.91386	0.987159
ENSMUSG00000070469	Adamtsl3	TRUE	1.38533	7.10436	1.20877e-12	2.40929e-11	277.855	260.564	295.033	109.131	105.262	104.639
ENSMUSG00000041552	Ptchd1	TRUE	1.38493	9.26026	2.03943e-20	7.53013e-19	380.998	399.455	446.333	150.831	143.539	175.714
ENSMUSG00000040896	Kcnd3	TRUE	1.38426	12.0248	2.63207e-33	2.18407e-31	1453.48	1501.4	1661.05	510.164	636.358	622.897
ENSMUSG00000027004	Frzb	TRUE	1.38377	8.62501	6.40854e-18	1.93187e-16	282.065	365.019	386.894	127.763	125.358	143.138
ENSMUSG00000020905	Usp43	TRUE	1.3833	1.7995	0.07194	0.177358	14.7347	9.18286	12.9685	5.32345	0.956929	7.89727
ENSMUSG00000097462	AC136008.1	FALSE	1.38071	6.28083	3.36777e-10	5.31494e-09	211.549	164.144	228.03	87.837	69.8558	74.0369
ENSMUSG00000043301	Kcnj6	TRUE	1.38069	11.6177	3.34898e-31	2.49057e-29	656.748	624.435	701.38	274.158	249.758	236.918
ENSMUSG00000064741	Snord14a	FALSE	1.3806	1.47881	0.139192	0.289368	21.0496	1.14786	15.1299	1.77448	3.82772	8.88443
ENSMUSG00000064600	Gm25636	FALSE	1.38005	1.88628	0.0592577	0.15268	22.1021	13.7743	5.40354	7.98518	2.87079	4.9358
ENSMUSG00000077176	Gm25759	FALSE	1.37957	2.23881	0.0251683	0.0775158	35.7843	19.5136	10.8071	7.98518	9.56929	7.89727
ENSMUSG00000024713	Pcsk5	TRUE	1.3789	10.8801	1.43363e-27	8.49723e-26	584.127	579.668	541.435	200.517	231.577	224.085
ENSMUSG00000053930	Shisa6	TRUE	1.37338	8.86979	7.32853e-19	2.40211e-17	625.173	511.945	774.868	225.359	247.845	265.546
ENSMUSG00000025324	Atp10a	TRUE	1.37322	7.7367	1.02031e-14	2.44099e-13	333.636	342.062	366.36	163.253	111.961	126.356
ENSMUSG00000028773	Fabp3	TRUE	1.37281	2.90719	0.00364693	0.0156584	31.5744	26.4007	37.8248	8.87242	8.61236	19.7432
ENSMUSG00000040631	Dok4	TRUE	1.37265	3.85007	0.000118086	0.000772188	59.9914	53.9493	44.3091	23.0683	16.2678	21.7175
ENSMUSG00000089417	Gm22009	FALSE	1.37247	3.35924	0.000781573	0.00416012	5658.13	4428.44	3182.69	1349.5	1599.98	2175.7
ENSMUSG00000032584	Mst1r	TRUE	1.37239	2.75449	0.0058784	0.0233272	43.1517	29.8443	19.4528	13.3086	9.56929	12.8331
ENSMUSG00000092258	Gm20444	FALSE	1.37196	1.7342	0.082882	0.19727	15.7872	10.3307	5.40354	4.43621	5.74157	1.97432
ENSMUSG00000027832	Ptx3	TRUE	1.37153	1.69426	0.0902164	0.210314	14.7347	9.18286	5.40354	3.54897	1.91386	5.92295
ENSMUSG00000088856	Gm24727	FALSE	1.36939	2.96629	0.00301414	0.0132703	69.4637	58.5408	18.372	29.279	19.1386	7.89727
ENSMUSG00000065729	Gm26176	FALSE	1.36801	1.37492	0.169157	0.332037	18.9446	4.59143	1.08071	0.887242	3.82772	4.9358
ENSMUSG00000065669	Gm22581	FALSE	1.36715	1.09082	0.27535	0.46579	12.6298	4.59143	0	0.887242	1.91386	3.94864
ENSMUSG00000048644	Ctxn1	TRUE	1.36609	4.49477	6.96459e-06	5.78219e-05	90.5133	55.0972	116.717	31.0535	33.4925	37.512
ENSMUSG00000083153	Gm12459	FALSE	1.36605	3.38513	0.000711437	0.00382527	42.0992	43.6186	43.2283	14.1959	20.0955	15.7945
ENSMUSG00000050503	Fbxl22	TRUE	1.36355	1.76318	0.0778702	0.188211	8.41984	8.03501	15.1299	3.54897	3.82772	4.9358
ENSMUSG00000043811	Rtn4r	TRUE	1.36327	5.05856	4.22442e-07	4.29138e-06	127.35	158.404	135.089	63.8814	39.2341	60.2167
ENSMUSG00000026640	Plxna2	TRUE	1.36263	17.4512	3.37264e-68	1.2969e-65	4555.14	4804.93	5087.98	1849.01	1852.61	1917.06
ENSMUSG00000028172	Tacr3	TRUE	1.36006	8.36525	5.99895e-17	1.68892e-15	293.642	339.766	332.858	122.439	111.961	142.151
ENSMUSG00000036298	Slc2a13	TRUE	1.3591	13.8458	1.34832e-43	1.98669e-41	1708.18	1822.8	1920.42	655.672	703.343	767.023
ENSMUSG00000097834	AC117994.1	FALSE	1.35874	2.00409	0.0450607	0.123919	19.9971	8.03501	24.8563	7.09794	8.61236	4.9358
ENSMUSG00000032303	Chrna3	TRUE	1.35823	4.32086	1.55423e-05	0.000121307	97.8807	68.8715	123.201	47.9111	37.3202	27.6405
ENSMUSG00000024558	Mapk4	TRUE	1.35767	8.66608	4.47243e-18	1.36917e-16	462.039	385.68	423.638	173.899	137.798	184.599
ENSMUSG00000080440	Gm25848	FALSE	1.35631	1.85238	0.0639713	0.162098	104.196	114.786	74.5689	35.4897	23.9232	55.2809
ENSMUSG00000089706	B230216N24Rik	FALSE	1.35501	7.60599	2.82731e-14	6.47899e-13	391.523	330.583	289.63	141.071	140.669	113.523
ENSMUSG00000003411	Rab3b	TRUE	1.35136	6.07222	1.26154e-09	1.83821e-08	150.505	161.848	178.317	59.4452	73.6835	59.2295
ENSMUSG00000046109	AB041806	TRUE	1.35015	2.49337	0.0126538	0.0442055	26.312	18.3657	15.1299	8.87242	7.65543	6.91011
ENSMUSG00000096025	Ralyl	TRUE	1.34875	4.28559	1.82257e-05	0.000140101	74.7261	66.5758	81.0532	31.9407	32.5356	22.7047
ENSMUSG00000029878	Dbpht2	TRUE	1.34777	6.12356	9.15102e-10	1.35469e-08	169.449	175.622	240.998	70.0921	77.5112	82.9214
ENSMUSG00000027459	Fam110a	TRUE	1.3476	2.51743	0.0118215	0.0417744	35.7843	28.6964	14.0492	14.1959	7.65543	8.88443
ENSMUSG00000028600	Podn	TRUE	1.34753	5.52861	3.22785e-08	3.89665e-07	121.035	113.638	117.797	47.0238	38.2772	53.3066
ENSMUSG00000088972	Gm23761	FALSE	1.34661	1.4244	0.154329	0.311983	7.36736	2.29572	11.8878	1.77448	4.78464	1.97432
ENSMUSG00000053141	Ptprt	TRUE	1.34603	13.0948	3.52698e-39	4.2126e-37	2936.42	3063.63	3339.39	1024.76	1298.55	1352.41
ENSMUSG00000082941	Gm12850	FALSE	1.34388	1.52928	0.126194	0.270006	5.2624	6.88715	14.0492	4.43621	1.91386	3.94864
ENSMUSG00000027011	Ube2e3	TRUE	1.34203	8.78474	1.56728e-18	5.0121e-17	652.538	495.875	618.165	197.855	267.94	231.982
ENSMUSG00000020704	Asic2	TRUE	1.34198	11.4109	3.68976e-30	2.55144e-28	1013.54	891.886	860.244	339.814	345.451	406.71
ENSMUSG00000050671	Ism2	TRUE	1.3407	1.36384	0.172617	0.336775	12.6298	4.59143	4.32283	1.77448	3.82772	2.96148
ENSMUSG00000087532	Gm15938	FALSE	1.34058	1.6883	0.0913541	0.212275	21.0496	12.6264	4.32283	4.43621	9.56929	0.987159
ENSMUSG00000085158	Gm14264	FALSE	1.34011	1.25243	0.210412	0.387088	5.2624	0	16.2106	1.77448	4.78464	1.97432
ENSMUSG00000048482	Bdnf	TRUE	1.34	5.14944	2.6127e-07	2.75531e-06	219.968	121.673	182.64	69.2049	63.1573	75.0241
ENSMUSG00000058152	Chsy3	TRUE	1.33906	6.24907	4.12916e-10	6.3995e-09	184.184	167.587	216.142	83.4008	70.8127	70.0883
ENSMUSG00000031344	Gabrq	TRUE	1.33833	4.74781	2.05635e-06	1.87293e-05	165.239	173.327	247.482	57.6707	105.262	69.1011
ENSMUSG00000071073	Lrrc73	TRUE	1.33432	3.07402	0.00211195	0.009799	36.8368	29.8443	25.937	11.5341	13.397	11.8459
ENSMUSG00000022206	Npr3	TRUE	1.33217	3.32063	0.00089816	0.00468577	58.9389	53.9493	46.4705	21.2938	10.5262	31.5891
ENSMUSG00000040978	Gm11992	TRUE	1.33066	2.94368	0.0032434	0.0141375	42.0992	25.2529	44.3091	13.3086	9.56929	21.7175
ENSMUSG00000069171	Nr2f1	TRUE	1.3298	6.14024	8.23944e-10	1.23014e-08	205.234	158.404	164.268	82.5135	66.985	60.2167
ENSMUSG00000007207	Stx1a	TRUE	1.32937	5.63602	1.7403e-08	2.16384e-07	158.925	121.673	132.927	54.1218	65.0712	45.4093
ENSMUSG00000094274	Gm22289	FALSE	1.32812	1.09964	0.271487	0.461469	14.7347	3.44357	1.08071	0	3.82772	3.94864
ENSMUSG00000024112	Cacna1h	TRUE	1.32698	10.7683	4.86081e-27	2.75667e-25	1322.97	1222.47	1451.39	570.497	512.914	509.374
ENSMUSG00000024011	Pi16	TRUE	1.32536	2.82033	0.0047975	0.0197023	31.5744	41.3229	44.3091	7.09794	17.2247	22.7047
ENSMUSG00000063446	E130309F12Rik	TRUE	1.3249	8.52322	1.55178e-17	4.50561e-16	546.237	439.63	484.158	205.84	189.472	191.509
ENSMUSG00000022490	Ppp1r1a	TRUE	1.32447	3.09587	0.00196234	0.00919686	39.9943	36.7315	24.8563	11.5341	17.2247	11.8459
ENSMUSG00000066690	F830001A07Rik	FALSE	1.32092	5.16671	2.38248e-07	2.53114e-06	87.3559	107.899	117.797	40.8131	46.8895	37.512
ENSMUSG00000051652	Lrrc3	TRUE	1.32017	4.94718	7.52976e-07	7.32352e-06	138.927	113.638	114.555	34.6024	45.9326	67.1268
ENSMUSG00000083935	Gm12294	FALSE	1.31908	2.9603	0.00307339	0.013486	35.7843	25.2529	25.937	10.6469	11.4831	12.8331
ENSMUSG00000091780	Sco2	TRUE	1.31825	2.06001	0.0393976	0.111366	16.8397	25.2529	7.56496	5.32345	6.6985	7.89727
ENSMUSG00000032297	Celf6	TRUE	1.31732	5.71609	1.09006e-08	1.40523e-07	197.866	179.066	186.963	93.1604	87.0805	45.4093
ENSMUSG00000071234	Syndig1l	TRUE	1.31686	5.00877	5.47778e-07	5.45908e-06	81.041	82.6458	87.5374	32.828	32.5356	35.5377
ENSMUSG00000040640	Erc2	TRUE	1.31651	12.9596	2.07289e-38	2.35117e-36	1733.44	1652.92	1786.41	688.5	774.155	614.013
ENSMUSG00000026023	Cdk15	TRUE	1.31547	1.58209	0.113629	0.250032	14.7347	8.03501	10.8071	0.887242	1.91386	10.8587
ENSMUSG00000026114	Cnga3	TRUE	1.31123	2.27255	0.0230533	0.0722293	21.0496	30.9922	25.937	7.09794	7.65543	16.7817
ENSMUSG00000085665	Gm12059	FALSE	1.30751	2.28766	0.0221571	0.0700761	22.1021	21.8093	20.5335	13.3086	10.5262	1.97432
ENSMUSG00000048483	Zdhhc22	TRUE	1.30599	4.70269	2.56752e-06	2.29476e-05	86.3034	104.455	82.1339	37.2642	30.6217	42.4478
ENSMUSG00000002688	Prkd1	TRUE	1.30551	4.55097	5.33996e-06	4.5312e-05	144.19	97.5679	170.752	61.2197	63.1573	42.4478
ENSMUSG00000097604	AC165246.1	FALSE	1.3053	2.61694	0.00887207	0.0329821	32.6269	17.2179	29.1791	9.75966	12.4401	9.87159
ENSMUSG00000093146	Gm23370	FALSE	1.30507	1.30367	0.192345	0.362914	5.2624	5.73929	7.56496	3.54897	0	3.94864
ENSMUSG00000066721	Zfp575	TRUE	1.30409	2.74595	0.00603369	0.0238685	21.0496	22.9572	30.2598	11.5341	8.61236	9.87159
ENSMUSG00000020589	Fam49a	TRUE	1.30331	10.8547	1.89468e-27	1.10227e-25	966.177	882.703	1130.42	397.484	381.815	428.427
ENSMUSG00000048960	Prex2	TRUE	1.30269	9.11079	8.17834e-20	2.86533e-18	747.261	951.574	1133.66	414.342	348.322	384.992
ENSMUSG00000045648	Vwc2l	TRUE	1.30257	7.13442	9.71952e-13	1.95208e-11	354.686	308.774	371.764	131.312	182.773	105.626
ENSMUSG00000025889	Snca	TRUE	1.30221	6.20574	5.444e-10	8.29276e-09	164.187	185.953	207.496	60.3325	80.382	85.8828
ENSMUSG00000085386	Gm13630	FALSE	1.30191	2.2215	0.0263173	0.0803638	36.8368	9.18286	22.6949	13.3086	9.56929	4.9358
ENSMUSG00000026922	Agpat2	TRUE	1.30187	1.56684	0.117153	0.255609	9.47232	13.7743	17.2913	0.887242	2.87079	12.8331
ENSMUSG00000041141	Pnmal1	TRUE	1.29887	6.82434	8.83305e-12	1.65788e-10	268.383	249.085	260.451	103.807	122.487	89.8315
ENSMUSG00000020679	Hnf1b	TRUE	1.298	1.5651	0.117558	0.256246	10.5248	3.44357	16.2106	2.66173	5.74157	3.94864
ENSMUSG00000036510	Cdh8	TRUE	1.29694	12.3272	6.46183e-35	6.02824e-33	2051.28	2258.98	2366.75	895.227	837.313	985.185
ENSMUSG00000071265	1700086L19Rik	TRUE	1.29662	3.5405	0.000399373	0.002283	64.2013	41.3229	61.6004	17.7448	23.9232	26.6533
ENSMUSG00000095868	Gm23136	FALSE	1.29634	1.50298	0.132845	0.280213	102.091	29.8443	9.72638	13.3086	30.6217	13.8202
ENSMUSG00000022577	Ly6h	TRUE	1.29633	9.01954	1.88878e-19	6.43163e-18	444.147	400.602	461.463	204.953	177.032	149.061
ENSMUSG00000026841	Fibcd1	TRUE	1.29574	2.42274	0.0154038	0.0521711	39.9943	13.7743	21.6142	15.0831	7.65543	7.89727
ENSMUSG00000026544	Dusp23	TRUE	1.29559	1.43619	0.150949	0.306951	8.41984	3.44357	8.64567	4.43621	2.87079	0.987159
ENSMUSG00000027716	Trpc3	TRUE	1.29538	8.81536	1.19296e-18	3.84627e-17	409.415	358.132	377.167	147.282	168.419	151.035
ENSMUSG00000049630	C1ql3	TRUE	1.29416	7.06297	1.62981e-12	3.21596e-11	343.109	365.019	488.48	142.846	150.238	195.457
ENSMUSG00000089659	Gm3470	FALSE	1.29066	1.39865	0.161918	0.322279	4.20992	3.44357	17.2913	5.32345	3.82772	0.987159
ENSMUSG00000072677	Gm10396	FALSE	1.29042	1.89278	0.0583869	0.150931	19.9971	10.3307	18.372	5.32345	2.87079	11.8459
ENSMUSG00000051727	Kctd14	TRUE	1.28966	0.97992	0.327126	0.523229	1.05248	1.14786	11.8878	0	2.87079	2.96148
ENSMUSG00000027469	Tpx2	TRUE	1.28804	1.52204	0.127998	0.27282	9.47232	6.88715	6.48425	4.43621	1.91386	2.96148
ENSMUSG00000003948	Mmd	TRUE	1.28512	9.02486	1.79928e-19	6.14012e-18	376.788	378.793	419.315	146.395	169.376	166.83
ENSMUSG00000089235	Gm23119	FALSE	1.28137	3.39112	0.000696077	0.00375448	278.907	358.132	213.98	92.2732	114.831	143.138
ENSMUSG00000033906	Zdhhc15	TRUE	1.27848	3.77091	0.000162651	0.00102533	86.3034	82.6458	103.748	34.6024	31.5786	46.3965
ENSMUSG00000097933	AC154675.1	FALSE	1.27668	0.330154	0.741283	0.856196	0	2.29572	0	0.887242	0	0
ENSMUSG00000030077	Chl1	TRUE	1.27591	12.1699	4.49775e-34	4.05209e-32	1963.93	2050.07	2268.41	748.832	867.934	979.262
ENSMUSG00000055214	Pld5	TRUE	1.27566	9.34742	8.98098e-21	3.36328e-19	491.508	448.812	492.803	170.35	220.094	202.368
ENSMUSG00000076431	Sox4	TRUE	1.27495	4.89793	9.68494e-07	9.31054e-06	162.082	121.673	150.219	39.0387	66.985	74.0369
ENSMUSG00000077535	Gm22543	FALSE	1.2745	3.29605	0.000980543	0.005057	47.3616	41.3229	51.874	21.2938	26.794	9.87159
ENSMUSG00000097547	AC158537.1	FALSE	1.27403	2.89656	0.00377281	0.0161285	30.5219	32.14	46.4705	16.8576	12.4401	15.7945
ENSMUSG00000027547	Sall4	TRUE	1.27364	1.768	0.0770609	0.186598	10.5248	14.9222	12.9685	7.98518	2.87079	4.9358
ENSMUSG00000028865	Cd164l2	TRUE	1.27314	1.80849	0.0705304	0.174703	8.41984	10.3307	10.8071	4.43621	4.78464	2.96148
ENSMUSG00000084844	Hoxb3os	FALSE	1.27	2.47017	0.0135049	0.0467643	33.6794	20.6614	27.0177	12.4214	13.397	7.89727
ENSMUSG00000049555	Tmie	TRUE	1.26953	2.8729	0.00406718	0.0172235	37.8893	47.0622	28.0984	18.6321	18.1816	9.87159
ENSMUSG00000056553	Ptprn2	TRUE	1.26766	15.5729	1.11185e-54	2.65596e-52	2721.71	2637.78	2775.26	1100.18	1172.24	1106.61
ENSMUSG00000020151	Ptprr	TRUE	1.26661	10.2101	1.78737e-24	8.94594e-23	627.278	602.625	688.411	289.241	240.189	267.52
ENSMUSG00000024873	Cnih2	TRUE	1.26605	4.59808	4.26401e-06	3.68971e-05	115.773	95.2722	122.12	56.7835	46.8895	34.5506
ENSMUSG00000097618	AC102317.1	FALSE	1.26555	1.96748	0.0491282	0.132612	21.0496	19.5136	10.8071	12.4214	3.82772	4.9358
ENSMUSG00000091405	Hist2h4	TRUE	1.2651	4.52667	5.99193e-06	5.03297e-05	90.5133	84.9415	124.282	51.46	31.5786	41.4607
ENSMUSG00000032673	Prorsd1	TRUE	1.2644	1.72569	0.0844035	0.199896	15.7872	17.2179	7.56496	6.21069	7.65543	2.96148
ENSMUSG00000052920	Prkg1	TRUE	1.26275	8.2627	1.42409e-16	3.8644e-15	516.768	435.038	492.803	202.291	177.032	223.098
ENSMUSG00000065538	Mir153	FALSE	1.26271	1.48906	0.136473	0.285665	10.5248	9.18286	5.40354	1.77448	3.82772	4.9358
ENSMUSG00000026223	Itm2c	TRUE	1.26183	11.5442	7.89654e-31	5.71087e-29	2082.86	2177.49	2418.63	800.292	891.858	1094.76
ENSMUSG00000060336	Zfp937	TRUE	1.26176	1.92395	0.0543608	0.143053	15.7872	19.5136	14.0492	7.98518	11.4831	0.987159
ENSMUSG00000051354	Samd3	TRUE	1.2617	1.52449	0.127386	0.271804	10.5248	11.4786	7.56496	1.77448	8.61236	1.97432
ENSMUSG00000060938	Rpl26	TRUE	1.25951	2.71556	0.00661629	0.0258263	31.5744	39.0272	19.4528	15.9704	6.6985	14.8074
ENSMUSG00000035032	Nek11	TRUE	1.25866	2.80513	0.0050297	0.0204852	54.729	47.0622	24.8563	14.1959	21.0524	17.7689
ENSMUSG00000005447	Pafah1b3	TRUE	1.25804	2.69338	0.0070732	0.0272589	39.9943	21.8093	34.5827	14.1959	17.2247	8.88443
ENSMUSG00000095395	Gm25617	FALSE	1.25803	1.73333	0.0830365	0.197519	29.4695	3.44357	11.8878	7.09794	3.82772	7.89727
ENSMUSG00000092751	Mir3080	FALSE	1.25646	1.59983	0.109637	0.243696	17.8922	9.18286	10.8071	7.98518	1.91386	5.92295
ENSMUSG00000097311	mmu-mir-137	FALSE	1.25639	9.77194	1.48584e-22	6.38304e-21	927.235	752.995	944.539	383.289	386.599	328.724
ENSMUSG00000020297	Nsg2	TRUE	1.25277	12.1844	3.76592e-34	3.41227e-32	1754.48	1611.59	1697.79	598.888	788.509	739.382
ENSMUSG00000041216	Clvs1	TRUE	1.25166	12.4629	1.19025e-35	1.18769e-33	1238.77	1160.48	1241.73	527.022	502.388	499.502
ENSMUSG00000085287	4833418N02Rik	FALSE	1.25016	2.25018	0.0244378	0.0756057	18.9446	28.6964	19.4528	9.75966	13.397	4.9358
ENSMUSG00000088835	Gm23547	FALSE	1.24933	1.81938	0.0688533	0.171498	99.9856	81.4979	25.937	20.4066	38.2772	28.6276
ENSMUSG00000035983	Gm7008	TRUE	1.24678	1.03348	0.30138	0.495573	4.20992	8.03501	1.08071	3.54897	0	1.97432
ENSMUSG00000045237	1110012L19Rik	TRUE	1.24473	2.02587	0.0427781	0.119033	8.41984	19.5136	23.7756	5.32345	7.65543	8.88443
ENSMUSG00000081771	Gm15381	FALSE	1.24337	2.7738	0.00554058	0.0221651	35.7843	55.0972	51.874	19.5193	23.9232	16.7817
ENSMUSG00000097869	AC140785.1	FALSE	1.24324	2.40493	0.0161757	0.054307	30.5219	43.6186	15.1299	11.5341	18.1816	7.89727
ENSMUSG00000032323	Cyp11a1	TRUE	1.24218	1.55267	0.120503	0.260695	6.31488	13.7743	10.8071	7.09794	2.87079	2.96148
ENSMUSG00000086414	Gm15645	FALSE	1.24115	1.56743	0.117015	0.255385	24.2071	9.18286	4.32283	6.21069	2.87079	6.91011
ENSMUSG00000063430	Wscd2	TRUE	1.23972	10.2518	1.16188e-24	5.92823e-23	719.897	637.061	779.191	321.182	286.122	297.135
ENSMUSG00000024479	Mal2	TRUE	1.23836	7.29201	3.05375e-13	6.47987e-12	359.948	367.315	384.732	120.665	186.601	164.856
ENSMUSG00000065513	Mir26a-1	FALSE	1.238	2.30837	0.0209784	0.0672385	27.3645	22.9572	20.5335	10.6469	12.4401	6.91011
ENSMUSG00000025789	St8sia2	TRUE	1.23696	5.0003	5.72398e-07	5.68647e-06	103.143	114.786	115.636	41.7004	56.4588	43.435
ENSMUSG00000021636	Marveld2	TRUE	1.23547	2.37	0.0177879	0.0587686	24.2071	29.8443	36.7441	15.9704	4.78464	17.7689
ENSMUSG00000025216	Lbx1	TRUE	1.23445	4.10827	3.98628e-05	0.000290021	83.146	60.8365	115.636	32.828	37.3202	40.4735
ENSMUSG00000006462	A530013C23Rik	FALSE	1.23368	1.85191	0.0640389	0.162165	16.8397	10.3307	17.2913	3.54897	10.5262	4.9358
ENSMUSG00000074604	Mgst2	TRUE	1.23356	1.32988	0.183557	0.351293	8.41984	11.4786	4.32283	4.43621	3.82772	1.97432
ENSMUSG00000034402	Kcnh5	TRUE	1.23147	11.5006	1.31035e-30	9.34793e-29	1173.52	1174.26	1110.97	500.405	462.197	510.361
ENSMUSG00000043110	Lrrn4	TRUE	1.22678	2.02706	0.0426562	0.118796	15.7872	8.03501	33.502	7.09794	8.61236	8.88443
ENSMUSG00000065822	Snord15a	FALSE	1.226	2.13869	0.0324608	0.0954274	540.975	221.537	136.169	99.3711	134.927	150.048
ENSMUSG00000019846	Lama4	TRUE	1.22581	4.9803	6.34857e-07	6.24401e-06	166.292	154.961	146.976	74.5283	57.4157	68.114
ENSMUSG00000056296	Synpr	TRUE	1.22472	9.16814	4.81233e-20	1.74017e-18	575.707	555.563	607.358	223.585	253.586	267.52
ENSMUSG00000035200	Chrnb4	TRUE	1.22021	2.05691	0.039695	0.111915	13.6822	26.4007	31.3406	1.77448	17.2247	11.8459
ENSMUSG00000097838	AL513014.1	FALSE	1.21984	4.66382	3.10395e-06	2.73544e-05	106.301	98.7158	97.2638	44.3621	48.8034	36.5249
ENSMUSG00000020577	Tspan13	TRUE	1.21931	11.28	1.64804e-29	1.07813e-27	857.772	816.127	886.181	365.544	346.408	387.954
ENSMUSG00000029287	Tgfbr3	TRUE	1.219	8.31463	9.20428e-17	2.52813e-15	537.818	575.077	476.593	230.683	183.73	268.507
ENSMUSG00000040473	A330021E22Rik	TRUE	1.21801	11.3633	6.37274e-30	4.2937e-28	1083	940.096	1108.81	456.93	466.981	422.504
ENSMUSG00000041078	Grid1	TRUE	1.21755	11.3887	4.76245e-30	3.26456e-28	1228.24	1138.68	1185.54	475.562	509.086	543.925
ENSMUSG00000078546	2210404O09Rik	TRUE	1.21706	2.41082	0.0159165	0.053654	27.3645	30.9922	22.6949	11.5341	12.4401	10.8587
ENSMUSG00000077394	Gm24339	FALSE	1.21655	3.71656	0.00020195	0.00124665	463.091	508.501	430.122	198.742	131.099	273.443
ENSMUSG00000005553	Atp4a	TRUE	1.21624	1.78845	0.0737028	0.180671	9.47232	13.7743	18.372	6.21069	4.78464	6.91011
ENSMUSG00000022382	Wnt7b	TRUE	1.21485	2.88102	0.0039639	0.0168359	41.0467	41.3229	48.6319	18.6321	22.9663	14.8074
ENSMUSG00000025592	Dach2	TRUE	1.21362	3.43417	0.000594365	0.0032481	55.7815	59.6886	61.6004	25.73	22.0094	28.6276
ENSMUSG00000031861	Lpar2	TRUE	1.21279	2.37343	0.0176235	0.058311	37.8893	34.4357	20.5335	18.6321	16.2678	4.9358
ENSMUSG00000065824	Gm26315	FALSE	1.21276	1.58323	0.113369	0.249703	11.5773	10.3307	10.8071	5.32345	2.87079	5.92295
ENSMUSG00000046593	Tmem215	TRUE	1.21266	3.13971	0.00169114	0.00811395	61.0439	35.5836	50.7933	28.3917	12.4401	22.7047
ENSMUSG00000050600	Zfp831	TRUE	1.21074	5.14589	2.66261e-07	2.80419e-06	154.715	117.082	117.797	60.3325	47.8464	60.2167
ENSMUSG00000034185	6430628N08Rik	FALSE	1.21029	2.00134	0.0453554	0.124642	28.417	16.07	20.5335	12.4214	3.82772	11.8459
ENSMUSG00000077309	n-R5s8	FALSE	1.21021	1.30991	0.190226	0.360037	7.36736	9.18286	3.24213	1.77448	2.87079	3.94864
ENSMUSG00000026609	Ush2a	TRUE	1.20996	0.857208	0.39133	0.587811	3.15744	4.59143	1.08071	0.887242	0	2.96148
ENSMUSG00000028749	Pla2g2f	TRUE	1.20977	1.32817	0.184121	0.352032	11.5773	3.44357	6.48425	4.43621	2.87079	1.97432
ENSMUSG00000086891	Gm15963	FALSE	1.2095	1.41851	0.156041	0.314315	8.41984	5.73929	14.0492	5.32345	0.956929	5.92295
ENSMUSG00000029135	Fosl2	TRUE	1.20942	3.78251	0.000155254	0.000985797	66.3063	53.9493	64.8425	26.6173	23.9232	29.6148
ENSMUSG00000090336	4932443I19Rik	TRUE	1.20921	1.42928	0.152924	0.309778	10.5248	9.18286	8.64567	3.54897	4.78464	3.94864
ENSMUSG00000092004	Gm17482	TRUE	1.20854	1.95849	0.0501729	0.134987	13.6822	11.4786	24.8563	6.21069	10.5262	4.9358
ENSMUSG00000064609	Gm25635	FALSE	1.2083	1.77849	0.0753232	0.183461	13.6822	11.4786	11.8878	4.43621	6.6985	4.9358
ENSMUSG00000046447	Camk2n1	TRUE	1.20827	8.09982	5.50411e-16	1.42026e-14	1014.59	618.695	762.98	327.392	347.365	363.275
ENSMUSG00000074141	Il4i1	TRUE	1.2081	2.23862	0.0251805	0.0775382	15.7872	16.07	37.8248	9.75966	8.61236	11.8459
ENSMUSG00000065530	Mir99a	FALSE	1.20756	1.71383	0.0865605	0.203749	13.6822	13.7743	7.56496	2.66173	8.61236	3.94864
ENSMUSG00000020599	Rgs9	TRUE	1.20491	6.03169	1.6225e-09	2.33823e-08	451.514	362.723	596.551	266.173	165.549	179.663
ENSMUSG00000054044	Gm9933	TRUE	1.20418	1.61181	0.107004	0.239261	17.8922	14.9222	2.16142	2.66173	7.65543	4.9358
ENSMUSG00000078496	Gm13152	TRUE	1.20062	2.19807	0.0279439	0.0843185	22.1021	14.9222	25.937	7.09794	9.56929	10.8587
ENSMUSG00000089679	Gm16299	FALSE	1.20036	2.48674	0.012892	0.0448687	30.5219	32.14	59.439	14.1959	11.4831	27.6405
ENSMUSG00000022353	Mtss1	TRUE	1.20027	10.8712	1.58147e-27	9.30355e-26	1596.61	1237.39	1572.43	676.078	630.616	611.051
ENSMUSG00000038576	Susd4	TRUE	1.19706	10.5622	4.46062e-26	2.4167e-24	1050.38	1072.1	1131.5	447.17	455.498	517.271
ENSMUSG00000085176	Gm15397	FALSE	1.19662	3.07238	0.0021236	0.00984435	59.9914	45.9143	41.0669	16.8576	31.5786	15.7945
ENSMUSG00000029641	Rasl11a	TRUE	1.19573	1.57865	0.114417	0.251274	12.6298	6.88715	12.9685	3.54897	4.78464	5.92295
ENSMUSG00000091825	Gm5778	FALSE	1.19287	3.63424	0.000278796	0.00166686	86.3034	52.8015	64.8425	29.279	38.2772	21.7175
ENSMUSG00000041544	Ptchd2	TRUE	1.19062	10.2933	7.55696e-25	3.88088e-23	784.098	772.508	840.791	377.078	327.27	345.506
ENSMUSG00000030222	Rerg	TRUE	1.18869	4.34762	1.37623e-05	0.000108597	115.773	79.2022	127.524	43.4749	42.1049	56.2681
ENSMUSG00000005087	Cd44	TRUE	1.18396	2.84764	0.00440445	0.0183804	43.1517	42.4707	59.439	10.6469	22.9663	30.6019
ENSMUSG00000023935	Spats1	TRUE	1.18313	2.25709	0.0240023	0.0744922	29.4695	20.6614	27.0177	11.5341	4.78464	17.7689
ENSMUSG00000027849	Syt6	TRUE	1.18047	9.63609	5.62889e-22	2.2991e-20	756.733	816.127	888.343	356.671	388.513	340.57
ENSMUSG00000089026	Gm25014	FALSE	1.18003	0.320347	0.748706	0.859674	2.10496	0	0	0	0.956929	0
ENSMUSG00000092074	Dynlt1a	TRUE	1.17859	1.59172	0.111447	0.246641	12.6298	16.07	5.40354	5.32345	5.74157	3.94864
ENSMUSG00000032936	Camkv	TRUE	1.17774	11.9516	6.37061e-33	5.2041e-31	1528.2	1373.99	1335.76	665.432	624.874	582.424
ENSMUSG00000028310	Ppp3r2	TRUE	1.17618	5.03821	4.69916e-07	4.74005e-06	192.604	137.743	224.787	90.4987	91.8652	63.1782
ENSMUSG00000025221	Kcnip2	TRUE	1.17512	5.16763	2.37084e-07	2.52048e-06	249.438	216.945	144.815	92.2732	66.0281	112.536
ENSMUSG00000097416	WI1-2736D10.2	FALSE	1.17198	1.18762	0.234982	0.418707	8.41984	1.14786	11.8878	1.77448	0.956929	6.91011
ENSMUSG00000074355	Gm10676	TRUE	1.17139	1.48997	0.136233	0.285429	9.47232	11.4786	6.48425	5.32345	4.78464	1.97432
ENSMUSG00000078695	Cisd3	TRUE	1.17125	1.93898	0.0525032	0.139472	21.0496	12.6264	17.2913	6.21069	8.61236	7.89727
ENSMUSG00000056043	Rgs9bp	TRUE	1.1704	1.47858	0.139251	0.289368	10.5248	9.18286	9.72638	5.32345	6.6985	0.987159
ENSMUSG00000092781	Mir3057	FALSE	1.16959	0.521676	0.601896	0.764234	0	0	6.48425	0	0.956929	1.97432
ENSMUSG00000032690	Oas2	TRUE	1.16924	0.712973	0.475862	0.665287	8.41984	0	2.16142	0.887242	2.87079	0.987159
ENSMUSG00000094952	Mir3070b	FALSE	1.16887	1.28209	0.19981	0.372981	5.2624	13.7743	4.32283	4.43621	0.956929	4.9358
ENSMUSG00000074480	Mex3a	TRUE	1.16834	2.48571	0.0129293	0.0449885	31.5744	33.2879	21.6142	15.9704	10.5262	11.8459
ENSMUSG00000042631	Xkr7	TRUE	1.16671	3.4465	0.000567903	0.00311862	48.4141	42.4707	63.7618	18.6321	27.7509	22.7047
ENSMUSG00000031802	Phxr4	TRUE	1.16668	5.96082	2.50968e-09	3.514e-08	263.12	193.988	263.693	104.695	108.133	108.587
ENSMUSG00000065259	Snora30	FALSE	1.1657	1.16251	0.245029	0.430815	16.8397	5.73929	1.08071	0.887242	1.91386	7.89727
ENSMUSG00000026049	Tex30	TRUE	1.16531	1.83269	0.0668487	0.167905	9.47232	12.6264	22.6949	3.54897	6.6985	9.87159
ENSMUSG00000086429	Gt(ROSA)26Sor	FALSE	1.16487	3.82704	0.000129693	0.000840765	57.8864	71.1672	62.6811	31.0535	35.4064	18.756
ENSMUSG00000032252	Glce	TRUE	1.16365	8.29259	1.10805e-16	3.0224e-15	568.339	460.291	530.628	212.051	247.845	236.918
ENSMUSG00000097929	AC122013.1	FALSE	1.16353	6.41635	1.3958e-10	2.31157e-09	274.697	206.614	282.065	115.341	101.434	124.382
ENSMUSG00000085434	Gm11725	FALSE	1.16336	1.49568	0.134737	0.283272	4.20992	12.6264	12.9685	3.54897	2.87079	6.91011
ENSMUSG00000026347	Tmem163	TRUE	1.16196	6.23772	4.43992e-10	6.8426e-09	247.333	241.05	269.096	122.439	102.391	113.523
ENSMUSG00000036699	Zcchc12	TRUE	1.16129	8.3775	5.40631e-17	1.53302e-15	523.083	453.404	583.583	239.555	255.5	202.368
ENSMUSG00000089158	Gm23583	FALSE	1.1612	1.90676	0.0565512	0.147297	16.8397	20.6614	10.8071	8.87242	6.6985	5.92295
ENSMUSG00000000214	Th	TRUE	1.16029	2.84154	0.00448966	0.0186864	58.9389	36.7315	60.5197	22.1811	14.3539	33.5634
ENSMUSG00000086324	Gm15564	FALSE	1.16005	1.61579	0.106141	0.237735	7060.04	1641.44	1295.77	803.841	1755.01	1915.09
ENSMUSG00000080978	Gm12297	FALSE	1.15895	1.48382	0.137855	0.287561	7.36736	18.3657	15.1299	2.66173	0.956929	14.8074
ENSMUSG00000091680	Klhdc7b	TRUE	1.15821	1.5984	0.109954	0.244229	7.36736	22.9572	9.72638	7.09794	2.87079	7.89727
ENSMUSG00000086993	Gm15623	FALSE	1.15669	1.89011	0.0587437	0.151704	14.7347	13.7743	19.4528	9.75966	5.74157	5.92295
ENSMUSG00000036357	Gpr101	TRUE	1.15652	6.69159	2.20759e-11	4.00055e-10	386.26	437.334	447.413	165.914	227.749	176.701
ENSMUSG00000031995	St14	TRUE	1.15561	1.77052	0.0766407	0.185895	12.6298	14.9222	18.372	7.98518	8.61236	3.94864
ENSMUSG00000080980	1700071K01Rik	FALSE	1.1548	4.2421	2.2144e-05	0.000167605	110.51	99.8636	100.506	37.2642	66.985	35.5377
ENSMUSG00000030209	Grin2b	TRUE	1.15457	12.739	3.59149e-37	3.67685e-35	1993.4	1958.25	2003.63	842.88	982.766	849.944
ENSMUSG00000017057	Il13ra1	TRUE	1.15348	3.51265	0.000443662	0.0025044	48.4141	68.8715	76.7303	20.4066	34.4494	32.5762
ENSMUSG00000042712	Wbp5	TRUE	1.1532	4.5946	4.33591e-06	3.74393e-05	97.8807	97.5679	138.331	40.8131	64.1142	45.4093
ENSMUSG00000085615	A330035P11Rik	FALSE	1.15232	1.33685	0.18127	0.348343	13.6822	4.59143	6.48425	5.32345	4.78464	0.987159
ENSMUSG00000091722	Siah3	TRUE	1.15198	2.64406	0.00819181	0.0308829	28.417	34.4357	33.502	15.9704	8.61236	18.756
ENSMUSG00000079669	Gm17396	FALSE	1.15062	2.43395	0.014935	0.0509223	18.9446	26.4007	32.4213	9.75966	9.56929	15.7945
ENSMUSG00000002107	Celf2	TRUE	1.14994	15.2447	1.78647e-52	3.96697e-50	4520.4	4304.47	4685.95	2076.15	1980.84	2031.57
ENSMUSG00000042388	Dlgap3	TRUE	1.14984	6.32061	2.60533e-10	4.16589e-09	362.053	224.98	286.388	141.071	122.487	130.305
ENSMUSG00000045589	Frrs1l	TRUE	1.1494	11.5205	1.04048e-30	7.49054e-29	2222.84	2157.97	2550.47	938.702	1028.7	1158.92
ENSMUSG00000086272	BC039966	FALSE	1.14877	1.61302	0.10674	0.238806	12.6298	11.4786	9.72638	2.66173	1.91386	10.8587
ENSMUSG00000067795	4930444P10Rik	TRUE	1.14769	1.2691	0.204404	0.379579	6.31488	4.59143	11.8878	4.43621	2.87079	2.96148
ENSMUSG00000029334	Prkg2	TRUE	1.14767	4.3581	1.31199e-05	0.000103892	122.088	122.821	172.913	84.288	60.2865	43.435
ENSMUSG00000035984	Nme5	TRUE	1.14731	3.11222	0.00185689	0.00878358	67.3587	32.14	46.4705	18.6321	26.794	20.7303
ENSMUSG00000062760	1810041L15Rik	TRUE	1.14704	6.25076	4.0845e-10	6.35697e-09	248.385	219.241	303.679	105.582	111.004	132.279
ENSMUSG00000086468	2900053O20Rik	FALSE	1.14679	1.69735	0.0896303	0.209195	10.5248	9.18286	23.7756	7.98518	7.65543	3.94864
ENSMUSG00000046761	Fam83h	TRUE	1.14673	3.72058	0.000198767	0.00122989	67.3587	90.6808	52.9547	32.828	26.794	35.5377
ENSMUSG00000027765	P2ry1	TRUE	1.14665	4.98608	6.16164e-07	6.07532e-06	195.761	234.163	194.528	83.4008	77.5112	121.421
ENSMUSG00000032586	Traip	TRUE	1.14496	4.1619	3.15612e-05	0.000233612	135.77	134.299	118.878	75.4156	52.6311	47.3836
ENSMUSG00000030376	Slc8a2	TRUE	1.14483	8.50917	1.75185e-17	5.06784e-16	638.856	599.182	566.291	236.894	256.457	323.788
ENSMUSG00000058153	Sez6l	TRUE	1.14483	11.5449	7.83534e-31	5.69272e-29	1358.75	1380.87	1355.21	574.933	649.755	627.833
ENSMUSG00000033214	Slitrk5	TRUE	1.14453	10.0766	7.00861e-24	3.29844e-22	834.617	979.123	914.28	377.078	423.919	433.363
ENSMUSG00000021702	Thbs4	TRUE	1.14261	1.94992	0.0511854	0.136801	16.8397	25.2529	16.2106	9.75966	5.74157	10.8587
ENSMUSG00000085982	9530051G07Rik	FALSE	1.14125	3.02949	0.00244969	0.0111258	42.0992	47.0622	43.2283	25.73	15.3109	18.756
ENSMUSG00000060988	Galnt13	TRUE	1.14103	8.92604	4.41524e-19	1.46241e-17	1135.63	1080.13	1304.42	456.93	552.148	588.347
ENSMUSG00000089281	Scarna6	FALSE	1.14091	1.65679	0.0975616	0.223018	435.727	214.649	103.748	88.7242	104.305	149.061
ENSMUSG00000000794	Kcnn3	TRUE	1.14013	5.16501	2.4043e-07	2.55261e-06	232.598	184.805	298.276	133.974	98.5637	91.8058
ENSMUSG00000031278	Acsl4	TRUE	1.14	9.92011	3.40386e-23	1.52026e-21	981.964	1228.21	1206.07	461.366	511.957	577.488
ENSMUSG00000038257	Glra3	TRUE	1.139	6.46386	1.02062e-10	1.71364e-09	377.84	343.21	465.785	147.282	162.678	230.008
ENSMUSG00000087038	2900079G21Rik	FALSE	1.13831	1.81155	0.0700552	0.173908	16.8397	17.2179	17.2913	9.75966	12.4401	0.987159
ENSMUSG00000000184	Ccnd2	TRUE	1.13812	6.04062	1.53524e-09	2.22264e-08	206.286	214.649	250.724	110.905	114.831	78.9727
ENSMUSG00000088293	Gm26411	FALSE	1.13345	0.994648	0.319908	0.515719	3.15744	8.03501	3.24213	3.54897	0	2.96148
ENSMUSG00000035202	Lars2	TRUE	1.13224	1.58133	0.113803	0.250275	3651.05	870.076	652.748	411.68	961.713	987.159
ENSMUSG00000031429	Psmd10	TRUE	1.1314	2.19182	0.0283924	0.0854427	16.8397	19.5136	44.3091	8.87242	19.1386	8.88443
ENSMUSG00000085207	Gm11767	FALSE	1.1308	1.74991	0.0801333	0.192476	23.1546	16.07	11.8878	8.87242	13.397	0.987159
ENSMUSG00000075538	Gm10855	TRUE	1.12889	2.98	0.00288248	0.0127763	62.0963	45.9143	37.8248	23.9555	22.9663	19.7432
ENSMUSG00000036478	Btg1	TRUE	1.12805	7.22265	5.09834e-13	1.04935e-11	325.216	345.505	339.343	164.14	136.841	160.907
ENSMUSG00000077391	Gm24336	FALSE	1.12788	1.93538	0.0529434	0.140334	270.487	231.867	135.089	77.1901	81.3389	133.266
ENSMUSG00000020723	Cacng4	TRUE	1.12576	7.94556	1.93316e-15	4.82251e-14	433.622	417.82	452.817	196.968	222.964	177.689
ENSMUSG00000039313	AF529169	TRUE	1.12462	6.6743	2.4842e-11	4.47611e-10	388.365	399.455	488.48	225.359	186.601	172.753
ENSMUSG00000078057	Mir873	FALSE	1.12397	2.75061	0.00594838	0.0235693	47.3616	36.7315	25.937	21.2938	20.0955	8.88443
ENSMUSG00000027188	Pamr1	TRUE	1.12351	5.22965	1.69828e-07	1.8314e-06	207.339	187.101	183.72	66.5432	88.0374	111.549
ENSMUSG00000097796	AC164431.1	FALSE	1.12348	2.10226	0.0355307	0.102766	28.417	28.6964	14.0492	15.9704	9.56929	6.91011
ENSMUSG00000022244	Amacr	TRUE	1.12319	2.56999	0.0101702	0.0369286	30.5219	30.9922	36.7441	17.7448	10.5262	16.7817
ENSMUSG00000036295	Lrrn3	TRUE	1.12148	7.95269	1.8251e-15	4.56739e-14	489.403	589.999	694.896	279.481	298.562	236.918
ENSMUSG00000044352	Sowaha	TRUE	1.11954	4.77097	1.83343e-06	1.68547e-05	107.353	121.673	143.734	57.6707	49.7603	64.1653
ENSMUSG00000053819	Camk2d	TRUE	1.11796	12.0681	1.55703e-33	1.33414e-31	2717.5	2505.77	2879.01	1182.69	1223.91	1327.73
ENSMUSG00000025810	Nrp1	TRUE	1.11761	9.18283	4.19894e-20	1.52536e-18	929.34	975.679	1162.84	501.292	435.403	476.798
ENSMUSG00000064851	Gm24525	FALSE	1.11683	1.15518	0.248015	0.434806	3.15744	4.59143	10.8071	1.77448	1.91386	4.9358
ENSMUSG00000015312	Gadd45b	TRUE	1.11657	2.01443	0.0439643	0.12154	10.5248	32.14	19.4528	5.32345	9.56929	13.8202
ENSMUSG00000026494	Kif26b	TRUE	1.11638	8.83797	9.74718e-19	3.18166e-17	795.675	695.602	668.959	374.416	296.648	324.775
ENSMUSG00000083889	E530001F21Rik	FALSE	1.11502	1.98307	0.0473592	0.128764	21.0496	9.18286	34.5827	11.5341	11.4831	6.91011
ENSMUSG00000034361	Cpne2	TRUE	1.11374	5.64994	1.60503e-08	2.00832e-07	183.132	184.805	237.756	92.2732	87.0805	100.69
ENSMUSG00000072437	Nanos1	TRUE	1.11253	3.95955	7.50908e-05	0.000509854	74.7261	107.899	73.4882	32.828	35.4064	50.3451
ENSMUSG00000093354	Mir125b-1	FALSE	1.11213	0.678891	0.497207	0.682458	2.10496	8.03501	0	2.66173	0	1.97432
ENSMUSG00000063600	Egfem1	TRUE	1.11127	6.14407	8.04325e-10	1.20313e-08	252.595	254.824	282.065	123.327	115.788	126.356
ENSMUSG00000054457	9430021M05Rik	FALSE	1.11051	3.87816	0.000105251	0.000692854	106.301	66.5758	95.1024	43.4749	35.4064	45.4093
ENSMUSG00000042035	Igsf3	TRUE	1.10939	10.0158	1.29912e-23	5.98887e-22	1147.2	1129.49	1318.46	519.037	522.483	625.859
ENSMUSG00000073705	Apitd1	TRUE	1.10849	1.46557	0.142765	0.294624	10.5248	13.7743	6.48425	1.77448	8.61236	3.94864
ENSMUSG00000026587	Astn1	TRUE	1.10816	11.7927	4.25642e-32	3.32212e-30	2690.14	2952.29	3243.21	1282.06	1386.59	1454.09
ENSMUSG00000086982	Gm8327	FALSE	1.10716	1.0869	0.277081	0.467415	11.5773	3.44357	3.24213	1.77448	4.78464	1.97432
ENSMUSG00000055737	Ghr	TRUE	1.10702	9.3943	5.76018e-21	2.1936e-19	585.179	615.252	626.811	287.466	286.122	274.43
ENSMUSG00000065604	Mir29b-1	FALSE	1.10669	4.1651	3.11218e-05	0.000230577	79.9885	144.63	101.587	45.2493	44.9757	61.2039
ENSMUSG00000086158	Gm5918	FALSE	1.10652	1.92458	0.0542814	0.142895	19.9971	20.6614	31.3406	15.9704	16.2678	0.987159
ENSMUSG00000097497	RP23-247H23.2	FALSE	1.1039	3.31148	0.000928054	0.00482216	44.2042	53.9493	61.6004	26.6173	24.8801	22.7047
ENSMUSG00000028747	Htr6	TRUE	1.10351	2.62938	0.00855419	0.0319738	59.9914	32.14	27.0177	17.7448	22.0094	15.7945
ENSMUSG00000076617	Ighm	TRUE	1.10318	5.67898	1.35503e-08	1.7187e-07	236.808	269.747	219.384	123.327	134.927	78.9727
ENSMUSG00000046417	Fam211a	TRUE	1.10177	2.729	0.00635271	0.0249395	30.5219	39.0272	52.9547	26.6173	12.4401	17.7689
ENSMUSG00000036800	Fam135b	TRUE	1.10138	10.9592	6.00137e-28	3.59763e-26	936.708	1047.99	1025.59	468.464	454.541	479.759
ENSMUSG00000057182	Scn3a	TRUE	1.10099	11.6723	1.76626e-31	1.32604e-29	1806.06	1905.44	2073.88	953.785	907.168	835.137
ENSMUSG00000051375	Pcdh1	TRUE	1.10051	11.325	9.86491e-30	6.59026e-28	1360.86	1256.9	1295.77	615.746	663.152	545.899
ENSMUSG00000060981	Hist1h4h	TRUE	1.09933	3.58831	0.000332823	0.00195212	74.7261	115.934	92.941	41.7004	36.3633	54.2937
ENSMUSG00000018042	Cyb5r3	TRUE	1.09747	4.61889	3.85801e-06	3.35867e-05	125.245	99.8636	108.071	58.558	56.4588	40.4735
ENSMUSG00000049148	Plcxd3	TRUE	1.09689	7.18161	6.88967e-13	1.39978e-11	393.628	329.435	391.217	173.012	203.826	144.125
ENSMUSG00000044667	D3Bwg0562e	TRUE	1.09622	9.45059	3.36916e-21	1.31481e-19	987.227	894.181	935.894	371.754	472.723	474.823
ENSMUSG00000056458	Stk30	TRUE	1.09578	4.40087	1.07818e-05	8.6683e-05	125.245	112.49	130.766	53.2345	66.985	52.3194
ENSMUSG00000022708	Zbtb20	TRUE	1.09531	14.4455	2.67682e-47	4.63766e-45	5352.92	4948.42	5553.76	2415.96	2606.67	2398.8
ENSMUSG00000059585	Ube2nl	FALSE	1.09506	1.2118	0.225591	0.406708	10.5248	8.03501	3.24213	6.21069	1.91386	1.97432
ENSMUSG00000064246	Chi3l1	TRUE	1.09358	3.3829	0.00071725	0.00385024	85.2509	57.3929	88.6181	35.4897	29.6648	43.435
ENSMUSG00000031841	Cdh13	TRUE	1.09231	8.8193	1.15174e-18	3.72098e-17	980.912	1034.22	1092.6	447.17	533.966	476.798
ENSMUSG00000078627	2016-03-10	TRUE	1.09155	1.83127	0.0670595	0.168273	12.6298	20.6614	15.1299	6.21069	8.61236	7.89727
ENSMUSG00000022176	Rem2	TRUE	1.0914	1.95303	0.0508155	0.136112	25.2595	25.2529	9.72638	9.75966	8.61236	9.87159
ENSMUSG00000024589	Nedd4l	TRUE	1.09087	10.0956	5.77864e-24	2.74416e-22	1333.49	1237.39	1473.01	683.176	565.545	649.551
ENSMUSG00000026986	Hnmt	TRUE	1.09034	3.3306	0.000866586	0.00454209	58.9389	58.5408	61.6004	23.0683	30.6217	30.6019
ENSMUSG00000031972	Acta1	TRUE	1.0891	1.27214	0.203325	0.37811	13.6822	4.59143	5.40354	6.21069	1.91386	2.96148
ENSMUSG00000049191	Rgag4	TRUE	1.08899	7.30098	2.85676e-13	6.07823e-12	445.199	377.645	379.329	172.125	193.3	200.393
ENSMUSG00000070072	Mir433	FALSE	1.08822	3.04442	0.00233131	0.0106529	64.2013	51.6536	36.7441	19.5193	27.7509	24.679
ENSMUSG00000016526	Dyrk3	TRUE	1.08718	2.6305	0.00852603	0.0318836	31.5744	34.4357	42.1476	15.9704	18.1816	16.7817
ENSMUSG00000033029	1700088E04Rik	TRUE	1.08642	1.78368	0.0744758	0.182024	16.8397	11.4786	25.937	6.21069	8.61236	10.8587
ENSMUSG00000092730	Snora24	FALSE	1.08561	1.60017	0.10956	0.243663	115.773	44.7665	22.6949	23.0683	23.9232	39.4864
ENSMUSG00000080950	Gm7278	FALSE	1.08558	2.09779	0.0359237	0.103636	30.5219	22.9572	23.7756	16.8576	10.5262	8.88443
ENSMUSG00000022235	Cmbl	TRUE	1.08471	1.50483	0.132367	0.279661	9.47232	16.07	12.9685	2.66173	6.6985	8.88443
ENSMUSG00000041134	Cyyr1	TRUE	1.08349	1.41035	0.158436	0.317678	10.5248	13.7743	7.56496	5.32345	6.6985	2.96148
ENSMUSG00000031262	Cenpi	TRUE	1.08231	1.47979	0.13893	0.289081	16.8397	11.4786	9.72638	4.43621	6.6985	6.91011
ENSMUSG00000030329	Pianp	TRUE	1.08111	8.70978	3.04453e-18	9.48616e-17	529.398	474.065	492.803	233.345	239.232	234.944
ENSMUSG00000068221	Pdxp	TRUE	1.08106	3.99028	6.59952e-05	0.000454954	75.7786	82.6458	91.8602	45.2493	40.191	32.5762
ENSMUSG00000047205	Dusp18	TRUE	1.07886	3.12028	0.00180682	0.00858799	52.624	87.2372	51.874	29.279	24.8801	36.5249
ENSMUSG00000039910	Cited2	TRUE	1.07852	5.39184	6.9739e-08	7.99059e-07	187.342	198.579	279.904	110.905	93.779	110.562
ENSMUSG00000070866	Zfp804a	TRUE	1.07835	6.97532	3.05165e-12	5.8889e-11	347.319	466.03	438.768	190.757	215.309	186.573
ENSMUSG00000054976	Nyap2	TRUE	1.07715	9.04417	1.50804e-19	5.1799e-18	2044.97	2065	2219.78	1044.28	1005.73	949.647
ENSMUSG00000044499	Hs3st5	TRUE	1.07688	8.59802	8.11027e-18	2.43092e-16	467.301	460.291	496.045	213.825	237.318	224.085
ENSMUSG00000097230	AC148089.1	FALSE	1.07648	2.13753	0.0325549	0.0956682	18.9446	33.2879	27.0177	14.1959	15.3109	7.89727
ENSMUSG00000075302	Erich2	TRUE	1.07483	1.37386	0.169486	0.332518	6.31488	14.9222	10.8071	2.66173	8.61236	3.94864
ENSMUSG00000037541	Shank2	TRUE	1.07473	8.57946	9.53176e-18	2.84079e-16	1020.91	983.714	971.557	542.105	508.129	361.3
ENSMUSG00000032083	Apoa1	TRUE	1.07393	1.56134	0.118443	0.257747	8.41984	13.7743	15.1299	9.75966	2.87079	4.9358
ENSMUSG00000037579	Kcnh3	TRUE	1.07283	1.42236	0.154921	0.312706	5.2624	11.4786	10.8071	7.09794	2.87079	2.96148
ENSMUSG00000031925	Maml2	TRUE	1.07269	7.2041	5.84286e-13	1.19635e-11	517.82	478.657	585.744	228.021	299.519	225.072
ENSMUSG00000086839	Gm11973	FALSE	1.07259	0.785272	0.432294	0.626944	1.05248	0	10.8071	1.77448	1.91386	1.97432
ENSMUSG00000038618	Rassf7	TRUE	1.07241	1.38372	0.166445	0.328223	8.41984	10.3307	8.64567	7.09794	4.78464	0.987159
ENSMUSG00000039221	Rpl22l1	TRUE	1.07223	2.24037	0.0250669	0.0772791	18.9446	36.7315	21.6142	13.3086	13.397	9.87159
ENSMUSG00000084547	Gm24936	FALSE	1.07189	1.5875	0.1124	0.248255	8.41984	18.3657	12.9685	6.21069	5.74157	6.91011
ENSMUSG00000085084	4930570G19Rik	FALSE	1.0717	7.0282	2.09213e-12	4.08731e-11	540.975	556.711	574.937	306.986	238.275	249.751
ENSMUSG00000020876	Snx11	TRUE	1.07121	6.44288	1.17229e-10	1.95788e-09	458.881	414.377	340.423	224.472	186.601	165.843
ENSMUSG00000043004	Gng2	TRUE	1.07119	7.62721	2.39882e-14	5.52114e-13	551.5	462.587	607.358	274.158	250.715	246.79
ENSMUSG00000026335	Pam	TRUE	1.07065	10.0833	6.5492e-24	3.09146e-22	2875.38	2851.28	2961.14	1231.49	1308.12	1598.21
ENSMUSG00000075032	Hist1h3i	TRUE	1.07012	2.1934	0.0282783	0.0851969	26.312	29.8443	27.0177	14.1959	7.65543	17.7689
ENSMUSG00000021732	Fgf10	TRUE	1.06966	2.97821	0.00289938	0.0128295	64.2013	75.7586	92.941	16.8576	34.4494	60.2167
ENSMUSG00000005672	Kit	TRUE	1.06955	8.56563	1.07486e-17	3.17942e-16	884.084	953.87	903.473	383.289	407.652	516.284
ENSMUSG00000073374	C030034I22Rik	TRUE	1.0677	2.12407	0.0336646	0.09827	26.312	19.5136	36.7441	14.1959	15.3109	9.87159
ENSMUSG00000034107	Ano7	TRUE	1.06751	1.40933	0.158737	0.317999	9.47232	16.07	15.1299	11.5341	6.6985	0.987159
ENSMUSG00000040536	Necab1	TRUE	1.06739	7.70175	1.34213e-14	3.16767e-13	709.372	595.738	892.665	342.475	341.624	365.249
ENSMUSG00000058656	Samd12	TRUE	1.06675	4.86325	1.15476e-06	1.10206e-05	128.403	109.047	134.008	53.2345	58.3727	66.1397
ENSMUSG00000045257	Morn2	TRUE	1.06668	2.4501	0.0142818	0.0490666	27.3645	28.6964	36.7441	14.1959	14.3539	15.7945
ENSMUSG00000084717	Gm24630	FALSE	1.06589	1.22191	0.221742	0.401706	5.2624	5.73929	16.2106	6.21069	6.6985	0
ENSMUSG00000027419	Pcsk2	TRUE	1.06587	11.2164	3.3882e-29	2.14532e-27	2209.16	2271.61	2389.45	963.545	1087.07	1232.96
ENSMUSG00000066189	Cacng3	TRUE	1.06481	5.99251	2.06624e-09	2.93745e-08	207.339	193.988	260.451	104.695	107.176	104.639
ENSMUSG00000039530	Tusc3	TRUE	1.06466	8.87202	7.18289e-19	2.35928e-17	938.813	826.458	1014.79	376.191	470.809	483.708
ENSMUSG00000097923	AC153556.1	FALSE	1.06343	1.69671	0.0897523	0.209418	17.8922	8.03501	15.1299	7.09794	8.61236	3.94864
ENSMUSG00000041144	Dnahc7b	TRUE	1.06234	6.57581	4.83905e-11	8.48637e-10	444.147	505.057	595.471	277.707	241.146	220.136
ENSMUSG00000066357	Wdr6	TRUE	1.06124	8.31676	9.03984e-17	2.4873e-15	941.97	766.769	946.701	369.093	449.757	455.08
ENSMUSG00000029101	Rgs12	TRUE	1.06099	5.04088	4.63407e-07	4.68038e-06	154.715	162.996	156.703	70.0921	78.4682	78.9727
ENSMUSG00000097592	AC164430.1	FALSE	1.06097	1.80642	0.0708525	0.175364	16.8397	16.07	18.372	7.09794	6.6985	10.8587
ENSMUSG00000077276	Gm22784	FALSE	1.05979	1.84455	0.0651027	0.164269	24.2071	16.07	18.372	9.75966	12.4401	5.92295
ENSMUSG00000056947	Mab21l1	TRUE	1.05913	4.66523	3.08279e-06	2.71982e-05	167.344	118.229	175.075	62.9942	67.9419	90.8186
ENSMUSG00000066693	Gm7493	FALSE	1.05731	1.3913	0.164136	0.325137	17.8922	9.18286	8.64567	0.887242	10.5262	5.92295
ENSMUSG00000033342	4833424O15Rik	TRUE	1.05695	7.33925	2.14791e-13	4.62622e-12	420.992	394.863	407.427	186.321	215.309	186.573
ENSMUSG00000065498	Mir379	FALSE	1.05538	2.64767	0.00810483	0.0305915	42.0992	34.4357	24.8563	19.5193	14.3539	14.8074
ENSMUSG00000024206	Rfx2	TRUE	1.05511	1.98748	0.0468695	0.127845	23.1546	28.6964	18.372	13.3086	11.4831	8.88443
ENSMUSG00000064125	BC068157	TRUE	1.05327	5.10538	3.30124e-07	3.41742e-06	205.234	160.7	208.577	99.3711	105.262	72.0626
ENSMUSG00000036578	Fxyd7	TRUE	1.04896	4.6669	3.05776e-06	2.70076e-05	146.295	114.786	149.138	71.8666	60.2865	66.1397
ENSMUSG00000065799	Gm25517	FALSE	1.04889	0.932964	0.350839	0.548144	15.7872	5.73929	0	3.54897	0	6.91011
ENSMUSG00000027864	Ptgfrn	TRUE	1.04887	6.33481	2.37629e-10	3.83074e-09	313.639	286.964	306.921	136.635	143.539	158.933
ENSMUSG00000037795	N4bp2	TRUE	1.04816	8.20634	2.28024e-16	6.09327e-15	859.877	731.186	916.441	450.719	398.082	363.275
ENSMUSG00000060639	Hist1h4i	TRUE	1.04798	2.22328	0.0261968	0.0800733	35.7843	26.4007	38.9055	18.6321	9.56929	20.7303
ENSMUSG00000079657	Rab26	TRUE	1.04794	4.22801	2.35765e-05	0.000177426	127.35	111.342	111.313	54.1218	74.6404	40.4735
ENSMUSG00000032431	Crtap	TRUE	1.04747	2.29848	0.0215344	0.0686437	46.3091	36.7315	37.8248	31.9407	13.397	12.8331
ENSMUSG00000074403	Hist2h3b	TRUE	1.04443	2.41698	0.0156497	0.0528677	45.2567	41.3229	35.6634	21.2938	17.2247	20.7303
ENSMUSG00000081078	Gm12568	FALSE	1.04341	1.05181	0.292889	0.485867	5.2624	11.4786	6.48425	3.54897	7.65543	0
ENSMUSG00000021217	Tshz3	TRUE	1.04331	8.98775	2.52338e-19	8.51899e-18	788.308	839.084	953.185	459.591	411.479	380.056
ENSMUSG00000047344	Lancl3	TRUE	1.04324	2.91287	0.00358128	0.0154157	56.8339	41.3229	61.6004	18.6321	32.5356	26.6533
ENSMUSG00000032609	Klhdc8b	TRUE	1.04265	3.10204	0.00192192	0.00903969	81.041	63.1322	69.1654	46.1366	36.3633	20.7303
ENSMUSG00000028871	Rspo1	TRUE	1.04221	2.48023	0.0131297	0.0456253	28.417	34.4357	34.5827	12.4214	17.2247	17.7689
ENSMUSG00000025885	Myo5b	TRUE	1.04183	6.09888	1.06813e-09	1.57238e-08	387.313	369.61	396.62	200.517	139.712	220.136
ENSMUSG00000035355	Kcnh4	TRUE	1.04171	2.04176	0.0411749	0.115427	25.2595	21.8093	31.3406	20.4066	10.5262	6.91011
ENSMUSG00000029725	Ppp1r35	TRUE	1.04125	1.59812	0.110016	0.244283	16.8397	16.07	25.937	4.43621	11.4831	12.8331
ENSMUSG00000022494	Shisa9	TRUE	1.04099	8.59002	8.69539e-18	2.59643e-16	655.695	665.758	799.724	316.745	333.968	381.043
ENSMUSG00000089759	3632454L22Rik	FALSE	1.03891	4.47744	7.55432e-06	6.2259e-05	141.032	157.257	125.362	72.7539	63.1573	70.0883
ENSMUSG00000031561	Tenm3	TRUE	1.03857	8.11443	4.88089e-16	1.26775e-14	1892.36	1943.32	2439.16	950.236	847.839	1257.64
ENSMUSG00000081696	Gm12717	FALSE	1.03828	1.27406	0.202642	0.377196	9.47232	9.18286	11.8878	7.98518	3.82772	2.96148
ENSMUSG00000009092	Derl3	TRUE	1.03724	1.20293	0.229005	0.410937	8.41984	20.6614	5.40354	7.98518	6.6985	1.97432
ENSMUSG00000041923	Nol4	TRUE	1.03658	8.11225	4.96901e-16	1.28851e-14	509.401	505.057	555.484	270.609	260.285	233.957
ENSMUSG00000074634	Gm7120	TRUE	1.03646	1.82953	0.06732	0.168685	11.5773	18.3657	25.937	10.6469	8.61236	7.89727
ENSMUSG00000028391	Wdr31	TRUE	1.03619	3.11195	0.00185858	0.00878599	74.7261	44.7665	65.9232	26.6173	35.4064	28.6276
ENSMUSG00000098097	RP24-158L2.1	FALSE	1.03477	1.37296	0.169765	0.332817	15.7872	8.03501	15.1299	4.43621	2.87079	11.8459
ENSMUSG00000029161	Cgref1	TRUE	1.03399	2.35632	0.0184572	0.0606115	29.4695	53.9493	30.2598	17.7448	30.6217	6.91011
ENSMUSG00000032224	Fam81a	TRUE	1.03356	5.83052	5.5255e-09	7.42036e-08	264.173	227.276	290.711	114.454	134.927	133.266
ENSMUSG00000010342	Tex14	TRUE	1.03281	1.78039	0.0750123	0.182857	33.6794	14.9222	21.6142	19.5193	3.82772	10.8587
ENSMUSG00000055639	Dach1	TRUE	1.03242	5.51749	3.43872e-08	4.12908e-07	341.004	275.486	279.904	106.469	187.558	145.112
ENSMUSG00000094910	D430019H16Rik	TRUE	1.03101	6.23987	4.37937e-10	6.75589e-09	286.275	264.007	320.97	172.125	132.056	121.421
ENSMUSG00000024258	Polr2d	TRUE	1.03067	2.51651	0.0118522	0.0418503	39.9943	34.4357	29.1791	17.7448	21.0524	11.8459
ENSMUSG00000073805	Fam196a	TRUE	1.03057	3.8226	0.000132054	0.000853615	119.983	98.7158	109.152	47.9111	51.6742	61.2039
ENSMUSG00000085389	1700003M07Rik	FALSE	1.03038	1.37355	0.169581	0.332623	8.41984	11.4786	12.9685	5.32345	1.91386	8.88443
ENSMUSG00000037214	Thap1	TRUE	1.03002	2.03603	0.0417478	0.11666	14.7347	22.9572	25.937	9.75966	10.5262	10.8587
ENSMUSG00000052584	Serp2	TRUE	1.02945	2.85479	0.00430649	0.0180421	48.4141	45.9143	44.3091	23.9555	11.4831	32.5762
ENSMUSG00000086181	C230034O21Rik	FALSE	1.02878	3.21495	0.00130469	0.00646438	62.0963	81.4979	55.1161	29.279	30.6217	37.512
ENSMUSG00000059361	Nrsn2	TRUE	1.02837	6.08239	1.18403e-09	1.73329e-08	546.237	589.999	638.699	225.359	381.815	263.571
ENSMUSG00000025468	Caly	TRUE	1.02769	8.54279	1.31022e-17	3.83246e-16	532.555	550.972	571.695	260.849	264.112	287.263
ENSMUSG00000059898	Dsc3	TRUE	1.02693	1.52088	0.12829	0.273143	22.1021	11.4786	8.64567	7.09794	3.82772	9.87159
ENSMUSG00000039539	Sgcz	TRUE	1.02655	6.66619	2.62524e-11	4.71944e-10	324.164	290.408	308.002	148.169	161.721	143.138
ENSMUSG00000065022	AF357341	FALSE	1.02592	1.20783	0.227114	0.408753	11.5773	8.03501	3.24213	5.32345	1.91386	3.94864
ENSMUSG00000034584	Exph5	TRUE	1.02591	3.05838	0.00222535	0.0102438	43.1517	53.9493	43.2283	20.4066	27.7509	20.7303
ENSMUSG00000050552	Lamtor4	TRUE	1.02362	3.30499	0.000949809	0.00491941	54.729	51.6536	65.9232	29.279	22.9663	32.5762
ENSMUSG00000047907	Tshz2	TRUE	1.02307	10.0677	7.67701e-24	3.59157e-22	1214.56	1146.71	1262.27	612.197	636.358	534.053
ENSMUSG00000082651	Gm14001	FALSE	1.02302	1.33416	0.182151	0.349451	10.5248	12.6264	7.56496	4.43621	5.74157	4.9358
ENSMUSG00000057715	A830018L16Rik	TRUE	1.02301	5.92774	3.07132e-09	4.26253e-08	384.155	328.287	479.835	210.276	215.309	160.907
ENSMUSG00000087143	A830082K12Rik	FALSE	1.02181	5.05181	4.37632e-07	4.43141e-06	171.554	148.074	181.559	79.8518	80.382	86.87
ENSMUSG00000092898	Gm23806	FALSE	1.02149	1.00306	0.315832	0.510761	10.5248	1.14786	9.72638	0	4.78464	5.92295
ENSMUSG00000065036	Gm22362	FALSE	1.02104	1.55577	0.119763	0.259723	49.4666	5.73929	9.72638	8.87242	12.4401	10.8587
ENSMUSG00000036036	Zfp57	TRUE	1.02014	5.70443	1.1673e-08	1.49502e-07	343.109	298.443	327.455	183.659	135.884	157.945
ENSMUSG00000085609	1700016P03Rik	FALSE	1.01998	1.73259	0.0831694	0.19777	17.8922	27.5486	17.2913	13.3086	9.56929	7.89727
ENSMUSG00000097322	AC125374.1	FALSE	1.0198	2.49654	0.0125412	0.043929	44.2042	48.21	28.0984	19.5193	18.1816	21.7175
ENSMUSG00000026527	Rgs7	TRUE	1.01965	7.49337	6.71254e-14	1.49477e-12	405.205	360.427	450.656	194.306	209.567	196.445
ENSMUSG00000089910	Gm16113	FALSE	1.0196	1.33534	0.181765	0.349006	12.6298	6.88715	10.8071	6.21069	4.78464	3.94864
ENSMUSG00000046441	Ftsjd1	TRUE	1.01926	4.4374	9.1053e-06	7.38827e-05	127.35	148.074	164.268	81.6263	72.7266	62.191
ENSMUSG00000028434	Epb4.1l4b	TRUE	1.01856	9.39623	5.65553e-21	2.15896e-19	2009.19	1873.3	2229.5	987.5	1022	1007.89
ENSMUSG00000032348	Gsta4	TRUE	1.01681	3.92678	8.60916e-05	0.000575867	86.3034	106.751	94.0217	41.7004	42.1049	58.2424
ENSMUSG00000048485	Zbtb8b	TRUE	1.01679	2.42823	0.0151725	0.0515761	25.2595	35.5836	57.2776	19.5193	21.0524	17.7689
ENSMUSG00000064340	mt-Tl1	FALSE	1.01668	1.30173	0.193009	0.36382	12.6298	10.3307	9.72638	4.43621	0.956929	10.8587
ENSMUSG00000020907	Rcvrn	TRUE	1.01588	1.46586	0.142687	0.294565	13.6822	11.4786	10.8071	7.98518	3.82772	5.92295
ENSMUSG00000076219	Mir487b	FALSE	1.0158	2.27009	0.0232024	0.0725715	32.6269	29.8443	28.0984	23.0683	7.65543	13.8202
ENSMUSG00000036502	Tmem255a	TRUE	1.01573	8.54701	1.26315e-17	3.70853e-16	1440.85	1354.47	1666.45	676.966	692.816	838.098
ENSMUSG00000041596	Nlrp5-ps	FALSE	1.01563	2.56028	0.0104589	0.0378634	43.1517	55.0972	36.7441	22.1811	31.5786	12.8331
ENSMUSG00000024617	Camk2a	TRUE	1.01532	10.1736	2.60197e-24	1.27796e-22	1475.58	1246.57	1468.68	737.298	683.247	652.512
ENSMUSG00000060743	H3f3a	TRUE	1.01423	3.48763	0.000487322	0.00272161	64.2013	79.2022	81.0532	40.8131	27.7509	42.4478
ENSMUSG00000000560	Gabra2	TRUE	1.01367	6.74342	1.54704e-11	2.83942e-10	400.995	398.307	481.996	228.021	199.998	206.316
ENSMUSG00000070101	Mir341	FALSE	1.01312	4.54135	5.5894e-06	4.72001e-05	161.03	122.821	106.99	69.2049	59.3296	65.1525
ENSMUSG00000044288	Cnr1	TRUE	1.01262	9.58374	9.35925e-22	3.78354e-20	949.337	903.364	960.75	420.553	472.723	502.464
ENSMUSG00000047161	Chst9	TRUE	1.0126	2.32582	0.0200281	0.0648014	27.3645	28.6964	48.6319	14.1959	22.9663	14.8074
ENSMUSG00000020814	Mxra7	TRUE	1.01197	3.02899	0.00245375	0.0111358	63.1488	61.9843	68.0847	24.8428	22.9663	48.3708
ENSMUSG00000050211	Pla2g4e	TRUE	1.0118	7.20549	5.78359e-13	1.18575e-11	440.989	461.439	496.045	242.217	221.051	230.008
ENSMUSG00000078864	Gm14322	TRUE	1.01143	1.9669	0.0491945	0.13274	21.0496	18.3657	21.6142	7.98518	8.61236	13.8202
ENSMUSG00000056145	AI504432	FALSE	1.01062	5.47294	4.42634e-08	5.24705e-07	282.065	335.175	349.069	180.997	161.721	136.228
ENSMUSG00000016200	Syt14	TRUE	1.01024	5.89477	3.75211e-09	5.14398e-08	259.963	241.05	216.142	121.552	105.262	129.318
ENSMUSG00000062184	Hs6st2	TRUE	1.00944	9.09647	9.33153e-20	3.24055e-18	903.028	911.399	1025.59	470.238	515.785	424.478
ENSMUSG00000022375	Lrrc6	TRUE	1.00904	2.74292	0.00608955	0.024032	42.0992	43.6186	45.3898	20.4066	18.1816	26.6533
ENSMUSG00000025579	Gaa	TRUE	1.00877	9.43684	3.842e-21	1.48828e-19	2958.52	3149.72	3608.49	1396.52	1604.77	1829.21
ENSMUSG00000051339	2900026A02Rik	TRUE	1.00856	4.80276	1.56494e-06	1.45391e-05	213.654	183.657	168.591	86.9497	86.1236	108.587
ENSMUSG00000028785	Hpca	TRUE	1.00761	5.58988	2.27231e-08	2.775e-07	355.738	293.852	410.669	164.14	172.247	191.509
ENSMUSG00000050534	Htr5b	TRUE	1.00439	1.26089	0.207349	0.383513	13.6822	16.07	6.48425	1.77448	14.3539	1.97432
ENSMUSG00000098178	RP23-81C12.3	FALSE	1.00405	1.93172	0.0533945	0.141174	148770	50130.4	45762.6	30730.5	47152.7	44106.3
ENSMUSG00000038026	Kcnj9	TRUE	1.00365	5.58573	2.3272e-08	2.83545e-07	237.861	200.875	177.236	96.7094	108.133	102.665
ENSMUSG00000055653	Gpc3	TRUE	1.00221	4.80703	1.53185e-06	1.42737e-05	149.452	184.805	229.11	76.3028	88.9944	116.485
ENSMUSG00000005057	Sh2b2	TRUE	1.00107	3.84016	0.000122953	0.000801354	121.035	121.673	141.573	67.4304	57.4157	67.1268
ENSMUSG00000030946	Lhpp	TRUE	1	1.525	0.127259	0.271607	13.6822	8.03501	24.8563	9.75966	11.4831	1.97432
ENSMUSG00000026774	4931423N10Rik	TRUE	0.999747	1.19659	0.231467	0.414601	8.41984	12.6264	5.40354	4.43621	3.82772	4.9358
ENSMUSG00000051777	Iqcj	TRUE	0.999566	2.69424	0.00705492	0.0272151	74.7261	53.9493	55.1161	34.6024	30.6217	26.6533
ENSMUSG00000045573	Penk	TRUE	0.997881	7.76435	8.20648e-15	1.9693e-13	1360.86	1400.39	1583.24	575.82	817.217	783.804
ENSMUSG00000030102	Itpr1	TRUE	0.9972	7.72847	1.08844e-14	2.59612e-13	863.034	829.901	1063.42	452.493	478.464	450.145
ENSMUSG00000024647	Cbln2	TRUE	0.995403	5.91063	3.40792e-09	4.70072e-08	406.257	336.322	405.266	150.831	197.127	229.021
ENSMUSG00000046818	Ddit4l	TRUE	0.994334	1.67927	0.0931001	0.215174	22.1021	17.2179	25.937	11.5341	17.2247	3.94864
ENSMUSG00000077714	Snord17	FALSE	0.994079	1.73974	0.0819046	0.195564	2960.63	4466.32	1980.94	1355.71	1675.58	1691.99
ENSMUSG00000078440	Dohh	TRUE	0.993309	3.93584	8.29059e-05	0.000555974	86.3034	98.7158	79.9724	39.9259	48.8034	44.4222
ENSMUSG00000051435	Fhad1	TRUE	0.991448	2.57376	0.0100599	0.0365786	43.1517	44.7665	52.9547	34.6024	20.0955	15.7945
ENSMUSG00000047021	Ccdc108	TRUE	0.991142	5.59059	2.26303e-08	2.76796e-07	194.709	224.98	243.159	112.68	109.09	111.549
ENSMUSG00000070076	Mir127	FALSE	0.99043	2.90354	0.00368975	0.0158121	64.2013	66.5758	38.9055	36.3769	18.1816	30.6019
ENSMUSG00000020892	Aloxe3	TRUE	0.989899	2.88259	0.00394419	0.0167703	56.8339	48.21	50.7933	23.0683	19.1386	36.5249
ENSMUSG00000077167	Gm24119	FALSE	0.989782	1.31851	0.187332	0.35657	255.753	235.311	182.64	89.6115	127.272	122.408
ENSMUSG00000082169	Gm12369	FALSE	0.989242	3.45982	0.000540542	0.00298396	55.7815	70.0193	95.1024	35.4897	37.3202	38.4992
ENSMUSG00000015217	Hmgb3	TRUE	0.987277	1.50271	0.132915	0.280302	10.5248	11.4786	17.2913	5.32345	8.61236	5.92295
ENSMUSG00000050930	Map10	TRUE	0.987204	2.64048	0.00827881	0.0311284	49.4666	61.9843	29.1791	21.2938	22.0094	27.6405
ENSMUSG00000024352	Spata24	TRUE	0.987116	2.16092	0.0307016	0.0912507	35.7843	22.9572	42.1476	15.0831	18.1816	17.7689
ENSMUSG00000047409	Ctdspl	TRUE	0.987103	7.47267	7.85837e-14	1.73766e-12	479.931	417.82	488.48	247.541	233.491	218.162
ENSMUSG00000069274	Hist1h4f	TRUE	0.985692	1.75444	0.079355	0.191009	21.0496	14.9222	25.937	7.98518	7.65543	15.7945
ENSMUSG00000033967	2310014L17Rik	TRUE	0.984871	1.82912	0.067382	0.168787	13.6822	25.2529	25.937	15.0831	8.61236	8.88443
ENSMUSG00000021536	Adcy2	TRUE	0.984605	6.33086	2.43804e-10	3.92626e-09	596.756	689.863	734.882	240.443	387.556	394.864
ENSMUSG00000050936	Hist2h2bb	TRUE	0.984	4.07664	4.56912e-05	0.000326106	158.925	172.179	152.38	67.4304	70.8127	106.613
ENSMUSG00000051379	Flrt3	TRUE	0.983721	6.34063	2.28832e-10	3.69648e-09	346.266	379.941	384.732	183.659	229.663	148.074
ENSMUSG00000033020	Polr2f	TRUE	0.982747	1.89347	0.0582954	0.150769	25.2595	16.07	16.2106	8.87242	14.3539	5.92295
ENSMUSG00000039001	Rps21	TRUE	0.98189	2.78219	0.00539929	0.021699	57.8864	34.4357	64.8425	30.1662	30.6217	18.756
ENSMUSG00000091514	Gm17484	TRUE	0.981779	2.66311	0.00774215	0.0295265	37.8893	67.7236	45.3898	22.1811	37.3202	16.7817
ENSMUSG00000026994	Galnt3	TRUE	0.981262	2.50086	0.0123892	0.0435128	46.3091	39.0272	74.5689	28.3917	19.1386	33.5634
ENSMUSG00000050926	Dcaf12l2	TRUE	0.98114	1.02936	0.303312	0.497609	3.15744	3.44357	11.8878	3.54897	3.82772	1.97432
ENSMUSG00000076269	Mir374	FALSE	0.980921	1.97523	0.0482416	0.130616	27.3645	22.9572	20.5335	8.87242	16.2678	10.8587
ENSMUSG00000052479	A330008L17Rik	TRUE	0.979971	6.05872	1.37206e-09	1.99557e-08	537.818	542.937	467.947	272.383	240.189	272.456
ENSMUSG00000055373	Fut9	TRUE	0.979606	9.90983	3.7729e-23	1.68033e-21	2322.82	2265.87	2457.53	1078.89	1281.33	1214.21
ENSMUSG00000091890	A830073O21Rik	TRUE	0.979384	2.96565	0.00302041	0.0132942	116.825	68.8715	81.0532	54.1218	62.2004	18.756
ENSMUSG00000027350	Chgb	TRUE	0.979051	10.9779	4.8838e-28	2.93885e-26	1771.32	1900.85	1917.18	875.708	998.077	962.48
ENSMUSG00000063172	Hspb11	TRUE	0.978993	2.48874	0.0128198	0.0446666	36.8368	33.2879	46.4705	21.2938	22.0094	15.7945
ENSMUSG00000065939	Snora2b	FALSE	0.978419	1.22907	0.219045	0.398025	41.0467	5.73929	3.24213	6.21069	14.3539	4.9358
ENSMUSG00000046338	Gpat2	TRUE	0.977173	0.944416	0.344957	0.541744	5.2624	0	12.9685	5.32345	0.956929	2.96148
ENSMUSG00000085705	Gm16046	FALSE	0.976948	1.38027	0.167504	0.329696	16.8397	4.59143	23.7756	1.77448	7.65543	13.8202
ENSMUSG00000087535	Zmiz1as1	FALSE	0.976843	3.18244	0.00146039	0.00715049	66.3063	63.1322	57.2776	35.4897	31.5786	27.6405
ENSMUSG00000040936	Ulk4	TRUE	0.97565	5.64109	1.6898e-08	2.10771e-07	218.916	214.649	207.496	120.665	109.09	95.7544
ENSMUSG00000052726	Kcnt2	TRUE	0.975642	6.33012	2.44974e-10	3.93706e-09	771.468	746.108	753.254	330.054	399.039	426.453
ENSMUSG00000084088	Gm12941	FALSE	0.975602	1.79154	0.0732066	0.179722	25.2595	18.3657	25.937	16.8576	12.4401	5.92295
ENSMUSG00000096963	B230364G03Rik	TRUE	0.975318	1.23897	0.215356	0.39343	16.8397	17.2179	3.24213	4.43621	7.65543	6.91011
ENSMUSG00000036766	Dner	TRUE	0.974925	10.3061	6.61213e-25	3.41793e-23	1647.13	1693.09	1747.51	773.675	880.374	935.827
ENSMUSG00000015342	Xk	TRUE	0.974811	4.8775	1.07437e-06	1.02782e-05	283.117	332.879	403.104	154.38	145.453	219.149
ENSMUSG00000018417	Myo1b	TRUE	0.973924	5.90767	3.46971e-09	4.78177e-08	344.161	306.478	349.069	188.095	164.592	155.971
ENSMUSG00000078160	Gm16503	TRUE	0.973575	2.82581	0.00471617	0.0194342	62.0963	51.6536	71.3268	30.1662	29.6648	34.5506
ENSMUSG00000024331	Dsc2	TRUE	0.973506	2.65263	0.00798677	0.0302545	35.7843	68.8715	58.3583	28.3917	25.8371	28.6276
ENSMUSG00000077222	Gm22270	FALSE	0.972012	1.11853	0.26334	0.452564	113.668	65.4279	21.6142	26.6173	39.2341	36.5249
ENSMUSG00000021676	Iqgap2	TRUE	0.971316	1.35142	0.176561	0.342226	48.4141	63.1322	84.2953	32.828	33.4925	33.5634
ENSMUSG00000069633	Pex11c	TRUE	0.971036	1.3799	0.167616	0.329876	11.5773	12.6264	12.9685	5.32345	3.82772	9.87159
ENSMUSG00000022895	Ets2	TRUE	0.97098	6.47186	9.68049e-11	1.62884e-09	339.951	392.567	344.746	150.831	201.912	197.432
ENSMUSG00000009687	Fxyd5	TRUE	0.970873	4.67244	2.97636e-06	2.63477e-05	216.811	169.883	208.577	118.003	98.5637	86.87
ENSMUSG00000039372	2016-03-04	TRUE	0.969878	6.29625	3.04925e-10	4.84622e-09	329.426	350.097	292.872	191.644	164.592	139.189
ENSMUSG00000093227	Mir1251	FALSE	0.969504	2.41547	0.0157148	0.0530422	47.3616	30.9922	33.502	23.9555	14.3539	18.756
ENSMUSG00000097251	AC119846.1	FALSE	0.969066	2.66085	0.00779439	0.0297042	53.6765	51.6536	47.5512	14.1959	24.8801	39.4864
ENSMUSG00000037014	Sstr4	TRUE	0.968339	1.57521	0.115207	0.252517	21.0496	19.5136	12.9685	7.09794	14.3539	5.92295
ENSMUSG00000037613	Tnfrsf23	TRUE	0.968189	1.56873	0.116711	0.254987	9.47232	14.9222	16.2106	7.98518	2.87079	9.87159
ENSMUSG00000035578	Iqcg	TRUE	0.967646	1.70987	0.0872904	0.2051	12.6298	20.6614	23.7756	9.75966	12.4401	6.91011
ENSMUSG00000019066	Rab3d	TRUE	0.96747	1.9783	0.0478949	0.129945	28.417	24.105	23.7756	5.32345	18.1816	15.7945
ENSMUSG00000032172	Olfm2	TRUE	0.967234	6.38877	1.67226e-10	2.73779e-09	392.575	397.159	464.705	208.502	222.007	211.252
ENSMUSG00000078868	Gm14412	TRUE	0.96691	3.24382	0.00117938	0.00592357	64.2013	103.307	86.4567	44.3621	50.7172	34.5506
ENSMUSG00000083274	Gm14080	FALSE	0.9667	1.98406	0.0472493	0.128624	26.312	34.4357	20.5335	10.6469	21.0524	9.87159
ENSMUSG00000030584	Dpf1	TRUE	0.966168	4.05586	4.99491e-05	0.000354091	136.822	111.342	117.797	57.6707	79.4251	50.3451
ENSMUSG00000021620	Acot12	TRUE	0.966098	0.974299	0.329908	0.526024	4.20992	5.73929	10.8071	0	3.82772	6.91011
ENSMUSG00000066026	Dhrs3	TRUE	0.965779	2.79696	0.0051586	0.0209453	57.8864	45.9143	58.3583	24.8428	26.794	31.5891
ENSMUSG00000026241	Nppc	TRUE	0.964832	3.32585	0.000881509	0.00460957	87.3559	60.8365	57.2776	35.4897	38.2772	31.5891
ENSMUSG00000030125	Lrrc23	TRUE	0.964447	1.241	0.214607	0.392426	11.5773	10.3307	10.8071	7.98518	5.74157	2.96148
ENSMUSG00000086714	0610009E02Rik	FALSE	0.964178	2.53866	0.0111277	0.0397641	29.4695	42.4707	50.7933	23.9555	23.9232	14.8074
ENSMUSG00000065477	Mir411	FALSE	0.964154	1.50662	0.131907	0.278885	22.1021	10.3307	9.72638	7.98518	3.82772	9.87159
ENSMUSG00000021643	Serf1	TRUE	0.963136	1.46342	0.143352	0.295398	8.41984	11.4786	15.1299	5.32345	4.78464	7.89727
ENSMUSG00000024743	Syt7	TRUE	0.962673	8.6283	6.22704e-18	1.88076e-16	1699.76	1434.82	1528.12	872.159	832.528	687.063
ENSMUSG00000094883	Gm25121	FALSE	0.962343	1.67768	0.0934099	0.21578	35.7843	10.3307	11.8878	13.3086	10.5262	5.92295
ENSMUSG00000035606	Ky	TRUE	0.962013	2.98188	0.00286486	0.0127196	51.5715	51.6536	50.7933	26.6173	28.7079	23.6918
ENSMUSG00000044014	Npy5r	TRUE	0.961865	3.82895	0.000128691	0.00083599	105.248	99.8636	124.282	46.1366	65.0712	58.2424
ENSMUSG00000097062	AL663030.1	FALSE	0.961857	1.47115	0.141251	0.292407	10.5248	10.3307	14.0492	4.43621	9.56929	3.94864
ENSMUSG00000054931	Zkscan4	TRUE	0.961597	1.81417	0.0696516	0.173152	19.9971	28.6964	15.1299	15.9704	6.6985	9.87159
ENSMUSG00000021745	Ptprg	TRUE	0.960799	10.6702	1.40296e-26	7.76106e-25	1399.8	1439.41	1475.17	746.171	700.472	769.984
ENSMUSG00000021967	Mrp63	TRUE	0.959897	3.03912	0.00237274	0.010818	49.4666	55.0972	61.6004	31.9407	33.4925	19.7432
ENSMUSG00000022421	Nptxr	TRUE	0.959851	5.99278	2.0629e-09	2.93535e-08	588.337	500.466	632.215	259.075	324.399	302.071
ENSMUSG00000022753	Tmem30c	TRUE	0.959779	1.75932	0.0785225	0.189526	15.7872	17.2179	20.5335	6.21069	7.65543	13.8202
ENSMUSG00000033676	Gabrb3	TRUE	0.959374	10.4048	2.35824e-25	1.23933e-23	2797.49	3205.97	3429.09	1481.69	1622.95	1747.27
ENSMUSG00000005220	Corin	TRUE	0.95918	2.36593	0.0179849	0.0592828	35.7843	34.4357	24.8563	19.5193	9.56929	19.7432
ENSMUSG00000077615	Gm25499	FALSE	0.959126	0.779923	0.435436	0.630113	6.31488	2.29572	2.16142	3.54897	0.956929	0.987159
ENSMUSG00000066170	E230001N04Rik	FALSE	0.958682	1.51586	0.129556	0.275058	18.9446	5.73929	22.6949	8.87242	6.6985	8.88443
ENSMUSG00000093000	Gm24155	FALSE	0.958155	2.0083	0.0446112	0.122983	49.4666	41.3229	24.8563	18.6321	15.3109	25.6661
ENSMUSG00000040824	Snrpd2	TRUE	0.957474	1.35963	0.173948	0.338576	13.6822	12.6264	6.48425	6.21069	7.65543	2.96148
ENSMUSG00000050511	Oprd1	TRUE	0.957398	3.42844	0.000607063	0.00331289	109.458	68.8715	63.7618	32.828	44.9757	47.3836
ENSMUSG00000003992	Ssbp2	TRUE	0.956785	9.67102	4.00355e-22	1.65236e-20	1140.89	1097.35	1067.74	529.684	606.693	567.616
ENSMUSG00000091021	Gm17300	FALSE	0.956783	1.03733	0.299581	0.493368	187.342	102.159	28.0984	17.7448	33.4925	112.536
ENSMUSG00000052376	4921508M14Rik	TRUE	0.956709	1.9951	0.0460322	0.126282	31.5744	20.6614	19.4528	7.09794	16.2678	13.8202
ENSMUSG00000087362	Gm13710	FALSE	0.956624	0.885039	0.376136	0.57238	6.31488	2.29572	7.56496	4.43621	2.87079	0.987159
ENSMUSG00000093578	A430110C17Rik	FALSE	0.956245	5.02033	5.15835e-07	5.16359e-06	168.397	208.91	176.156	103.807	82.2959	98.7159
ENSMUSG00000040699	Limd2	TRUE	0.954936	3.48782	0.00048698	0.00272161	69.4637	83.7936	65.9232	38.1514	40.191	34.5506
ENSMUSG00000043372	Hexim2	TRUE	0.954806	2.54442	0.010946	0.0392304	37.8893	32.14	59.439	22.1811	22.9663	21.7175
ENSMUSG00000041773	Enc1	TRUE	0.953933	5.52476	3.29931e-08	3.96773e-07	439.937	526.867	600.874	237.781	233.491	338.596
ENSMUSG00000026110	Mgat4a	TRUE	0.953234	8.78223	1.60271e-18	5.11505e-17	846.194	849.415	884.02	494.194	404.781	432.376
ENSMUSG00000031837	Necab2	TRUE	0.953229	5.65529	1.55583e-08	1.95141e-07	254.7	254.824	299.356	144.62	137.798	135.241
ENSMUSG00000087181	Gm13570	FALSE	0.952988	1.16427	0.244314	0.429942	16.8397	6.88715	3.24213	7.09794	3.82772	2.96148
ENSMUSG00000075478	Slitrk1	TRUE	0.952766	8.72254	2.72029e-18	8.52646e-17	1311.39	1373.99	1540.01	655.672	815.303	712.729
ENSMUSG00000046610	Oacyl	TRUE	0.952381	2.22078	0.0263658	0.080435	28.417	34.4357	28.0984	16.8576	19.1386	10.8587
ENSMUSG00000086022	Rad51ap2	TRUE	0.951964	2.72003	0.00652761	0.0255497	44.2042	47.0622	50.7933	23.9555	28.7079	20.7303
ENSMUSG00000031917	Nip7	TRUE	0.951943	2.87421	0.00405042	0.0171618	45.2567	52.8015	58.3583	28.3917	31.5786	20.7303
ENSMUSG00000068391	Chrac1	TRUE	0.951673	2.26886	0.0232767	0.0727408	25.2595	39.0272	48.6319	18.6321	25.8371	13.8202
ENSMUSG00000035095	Fam167a	TRUE	0.951149	1.32829	0.184081	0.351998	17.8922	16.07	14.0492	2.66173	12.4401	9.87159
ENSMUSG00000019659	Ccdc12	TRUE	0.949403	1.25505	0.209459	0.386127	12.6298	12.6264	10.8071	7.09794	11.4831	0
ENSMUSG00000071653	1810009A15Rik	TRUE	0.94851	2.31993	0.0203447	0.065567	43.1517	29.8443	24.8563	19.5193	12.4401	18.756
ENSMUSG00000050272	Dscam	TRUE	0.947267	9.93934	2.80687e-23	1.26437e-21	1796.58	1942.18	1848.01	978.628	999.034	919.045
ENSMUSG00000040875	Osbpl10	TRUE	0.946163	5.3505	8.77093e-08	9.89853e-07	214.706	187.101	206.415	100.258	107.176	108.587
ENSMUSG00000086753	Gm15751	FALSE	0.946072	1.62651	0.103842	0.233514	10.5248	18.3657	23.7756	8.87242	10.5262	7.89727
ENSMUSG00000020656	Grhl1	TRUE	0.945942	3.7896	0.00015089	0.000960793	102.091	96.4201	114.555	46.1366	54.5449	62.191
ENSMUSG00000042216	Sgsm1	TRUE	0.945414	8.71666	2.86523e-18	8.96293e-17	1080.9	867.781	1000.74	537.669	500.474	493.58
ENSMUSG00000086465	Gm16049	FALSE	0.944824	1.49495	0.134926	0.283558	18.9446	10.3307	8.64567	6.21069	9.56929	3.94864
ENSMUSG00000066760	Psg16	TRUE	0.944822	3.52909	0.000416995	0.00236913	69.4637	81.4979	69.1654	31.0535	46.8895	36.5249
ENSMUSG00000020042	Btbd11	TRUE	0.94438	8.8228	1.11629e-18	3.61385e-17	846.194	912.547	852.679	415.229	484.206	458.042
ENSMUSG00000092397	C130080G10Rik	FALSE	0.94414	0.871975	0.383222	0.579779	10.5248	3.44357	2.16142	4.43621	0	3.94864
ENSMUSG00000031843	Mphosph6	TRUE	0.942602	2.58812	0.00965016	0.0353798	39.9943	52.8015	63.7618	31.9407	36.3633	12.8331
ENSMUSG00000028461	Ccdc107	TRUE	0.941699	2.46512	0.0136966	0.0473347	155.767	57.3929	49.7126	30.1662	42.1049	65.1525
ENSMUSG00000093869	Gm22631	FALSE	0.940806	0.775163	0.438243	0.63255	14.7347	1.14786	0	4.43621	3.82772	0
ENSMUSG00000077879	Gm23912	FALSE	0.940276	1.8831	0.0596866	0.15356	38.9418	17.2179	16.2106	10.6469	11.4831	15.7945
ENSMUSG00000029765	Plxna4	TRUE	0.940209	10.4193	2.02363e-25	1.06704e-23	1853.42	1929.55	1693.47	866.836	999.034	989.133
ENSMUSG00000097825	AC093341.1	FALSE	0.939705	2.46203	0.0138152	0.0477131	57.8864	59.6886	36.7441	34.6024	26.794	18.756
ENSMUSG00000076145	Mir679	FALSE	0.939582	1.42027	0.155529	0.313644	22.1021	14.9222	6.48425	7.09794	3.82772	11.8459
ENSMUSG00000043398	Gpr135	TRUE	0.93916	2.71712	0.00658524	0.0257433	42.0992	49.3579	54.0354	16.8576	28.7079	30.6019
ENSMUSG00000038515	Grtp1	TRUE	0.937919	1.94795	0.0514209	0.137151	31.5744	21.8093	25.937	14.1959	11.4831	15.7945
ENSMUSG00000056031	9330154J02Rik	TRUE	0.93681	1.15409	0.248465	0.435256	24.2071	12.6264	4.32283	7.09794	13.397	0.987159
ENSMUSG00000053465	Hs6st3	TRUE	0.936462	4.00495	6.20306e-05	0.000430447	108.405	105.603	82.1339	63.8814	46.8895	43.435
ENSMUSG00000039195	1110008P14Rik	TRUE	0.936398	2.91413	0.00356687	0.0153648	54.729	40.175	56.1969	26.6173	27.7509	24.679
ENSMUSG00000019906	Lin7a	TRUE	0.936378	7.43477	1.04754e-13	2.29701e-12	487.298	460.291	436.606	253.751	240.189	229.021
ENSMUSG00000068615	Gjd2	TRUE	0.935069	3.6269	0.000286841	0.00170847	113.668	113.638	94.0217	56.7835	34.4494	76.9984
ENSMUSG00000067370	B3galt4	TRUE	0.935064	1.57006	0.1164	0.254425	21.0496	10.3307	11.8878	6.21069	6.6985	9.87159
ENSMUSG00000026980	Ly75	TRUE	0.934669	2.4687	0.0135605	0.046926	35.7843	33.2879	49.7126	19.5193	23.9232	18.756
ENSMUSG00000073758	Sh3d21	TRUE	0.934572	0.945019	0.344649	0.541641	6.31488	2.29572	12.9685	3.54897	3.82772	3.94864
ENSMUSG00000003228	Grk5	TRUE	0.93431	4.07824	4.5377e-05	0.000324304	147.347	118.229	168.591	83.4008	74.6404	69.1011
ENSMUSG00000035397	Klf16	TRUE	0.933423	2.43631	0.0148381	0.0506638	31.5744	36.7315	43.2283	19.5193	20.0955	18.756
ENSMUSG00000019761	Krt10	TRUE	0.932722	1.03141	0.302351	0.496537	6.31488	3.44357	9.72638	5.32345	3.82772	0.987159
ENSMUSG00000021363	Mak	TRUE	0.932299	1.79168	0.0731849	0.179697	21.0496	20.6614	35.6634	9.75966	23.9232	6.91011
ENSMUSG00000064451	Snora23	FALSE	0.932015	1.32721	0.184439	0.352597	692.532	431.595	270.177	191.644	242.103	297.135
ENSMUSG00000039470	Zdhhc2	TRUE	0.931627	5.54105	3.00671e-08	3.63526e-07	268.383	253.677	338.262	135.748	157.893	157.945
ENSMUSG00000070695	Cntnap5a	TRUE	0.931482	9.34042	9.59494e-21	3.58469e-19	1169.31	1271.83	1355.21	718.666	614.348	656.461
ENSMUSG00000020015	Cdk17	TRUE	0.931446	7.73884	1.00325e-14	2.40384e-13	776.731	747.256	869.971	421.44	373.202	461.003
ENSMUSG00000092603	Gm20386	FALSE	0.930658	1.97457	0.0483165	0.130774	31.5744	18.3657	18.372	8.87242	15.3109	11.8459
ENSMUSG00000048376	F2r	TRUE	0.929871	5.40569	6.45607e-08	7.44597e-07	256.805	270.894	268.016	108.244	145.453	164.856
ENSMUSG00000020877	Scrn2	TRUE	0.92898	1.06686	0.286034	0.477998	7.36736	5.73929	11.8878	3.54897	9.56929	0
ENSMUSG00000040938	Slc16a11	TRUE	0.9285	3.85854	0.000114068	0.000747153	175.764	151.517	106.99	83.4008	80.382	64.1653
ENSMUSG00000041361	Myzap	TRUE	0.927887	1.43136	0.152328	0.308915	19.9971	3.44357	38.9055	11.5341	13.397	7.89727
ENSMUSG00000054409	Tmem74	TRUE	0.927485	3.04413	0.00233357	0.0106579	53.6765	105.603	112.394	42.5876	45.9326	54.2937
ENSMUSG00000087636	Gm4660	FALSE	0.925655	1.9595	0.0500547	0.134715	22.1021	20.6614	38.9055	18.6321	14.3539	9.87159
ENSMUSG00000071855	Ccdc112	TRUE	0.925433	3.38458	0.000712872	0.00382971	112.615	101.011	143.734	57.6707	87.0805	43.435
ENSMUSG00000044835	Ankrd45	TRUE	0.92522	4.21127	2.53935e-05	0.000189831	132.613	150.369	148.057	94.0477	60.2865	72.0626
ENSMUSG00000052504	Epha3	TRUE	0.924648	3.13243	0.00173364	0.00828258	97.8807	75.7586	126.443	57.6707	35.4064	65.1525
ENSMUSG00000027314	Dll4	TRUE	0.924065	1.45932	0.144477	0.297055	15.7872	11.4786	11.8878	7.09794	9.56929	3.94864
ENSMUSG00000006373	Pgrmc1	TRUE	0.922193	7.88188	3.22502e-15	7.91989e-14	734.631	863.189	805.128	357.559	464.11	447.183
ENSMUSG00000026090	2010300C02Rik	TRUE	0.921972	5.07057	3.96629e-07	4.0448e-06	190.499	184.805	178.317	91.3859	107.176	93.7801
ENSMUSG00000069540	Gm4925	FALSE	0.92166	1.31428	0.188751	0.358417	18.9446	5.73929	10.8071	6.21069	7.65543	4.9358
ENSMUSG00000030270	Cpne9	TRUE	0.921357	6.28461	3.2867e-10	5.1974e-09	315.744	304.182	325.293	165.914	169.376	163.868
ENSMUSG00000085816	Gm13052	FALSE	0.921294	3.21154	0.00132027	0.00653751	101.038	82.6458	98.3445	38.1514	37.3202	74.0369
ENSMUSG00000037070	Rbmxl1	TRUE	0.921268	1.87507	0.0607834	0.155798	19.9971	34.4357	21.6142	19.5193	14.3539	5.92295
ENSMUSG00000038236	Hoxa7	TRUE	0.921033	5.24992	1.52164e-07	1.65678e-06	252.595	211.206	212.9	121.552	127.272	108.587
ENSMUSG00000029651	Mtus2	TRUE	0.920754	9.13937	6.28166e-20	2.23559e-18	1558.72	1429.08	1411.41	872.159	741.62	708.78
ENSMUSG00000038296	Galnt18	TRUE	0.920261	4.95515	7.2276e-07	7.05138e-06	179.974	204.319	188.043	96.7094	118.659	86.87
ENSMUSG00000021700	Rab3c	TRUE	0.919429	8.44411	3.06358e-17	8.81395e-16	1274.55	1320.04	1626.47	708.906	813.389	709.767
ENSMUSG00000087739	Gm24644	FALSE	0.918487	1.3238	0.185571	0.35403	7.36736	17.2179	10.8071	8.87242	6.6985	2.96148
ENSMUSG00000069227	Gprin1	TRUE	0.918462	4.12409	3.72207e-05	0.000271928	141.032	130.856	121.039	70.0921	78.4682	59.2295
ENSMUSG00000000942	Hoxa4	TRUE	0.917143	3.34001	0.000837757	0.00441299	78.936	84.9415	109.152	55.8963	43.0618	45.4093
ENSMUSG00000096883	AI848285	TRUE	0.917039	4.08415	4.42383e-05	0.000317172	122.088	130.856	167.51	58.558	65.0712	99.7031
ENSMUSG00000036835	Psenen	TRUE	0.916988	1.39567	0.162815	0.323537	14.7347	17.2179	10.8071	6.21069	11.4831	4.9358
ENSMUSG00000079445	B3gnt7	TRUE	0.916953	1.26693	0.205179	0.380616	15.7872	8.03501	14.0492	2.66173	5.74157	11.8459
ENSMUSG00000097479	AC165433.1	FALSE	0.916399	1.8503	0.0642705	0.16254	30.5219	30.9922	38.9055	25.73	10.5262	16.7817
ENSMUSG00000027978	Prss12	TRUE	0.916151	3.0099	0.00261334	0.0117318	58.9389	97.5679	63.7618	45.2493	30.6217	40.4735
ENSMUSG00000026831	1700007K13Rik	TRUE	0.91599	1.1933	0.232753	0.416052	9.47232	17.2179	8.64567	7.98518	7.65543	2.96148
ENSMUSG00000040412	5330417C22Rik	TRUE	0.915759	8.06912	7.08071e-16	1.82409e-14	632.541	581.964	570.614	319.407	309.088	317.865
ENSMUSG00000073174	Magi2	TRUE	0.915503	1.61353	0.106629	0.238592	22.1021	16.07	16.2106	15.0831	7.65543	5.92295
ENSMUSG00000092636	Gm26381	FALSE	0.91546	1.64414	0.100148	0.227271	16.8397	17.2179	17.2913	10.6469	8.61236	7.89727
ENSMUSG00000036395	Glb1l2	TRUE	0.915007	2.34962	0.0187927	0.0615212	41.0467	35.5836	41.0669	17.7448	16.2678	28.6276
ENSMUSG00000042751	Nmnat2	TRUE	0.914798	7.1132	1.1338e-12	2.27134e-11	679.902	580.816	609.52	296.339	351.193	345.506
ENSMUSG00000018507	Trpv2	TRUE	0.914285	4.58182	4.60945e-06	3.96252e-05	167.344	152.665	204.254	98.4839	95.6929	83.9085
ENSMUSG00000007989	Fzd3	TRUE	0.911203	6.39755	1.57892e-10	2.59035e-09	607.281	631.322	742.447	298.113	335.882	420.53
ENSMUSG00000050379	2016-09-06	TRUE	0.910684	7.56795	3.79154e-14	8.61346e-13	445.199	448.812	444.171	243.104	229.663	238.892
ENSMUSG00000022439	Parvg	TRUE	0.910248	1.52544	0.127148	0.271478	14.7347	16.07	18.372	11.5341	9.56929	4.9358
ENSMUSG00000097348	Rmst	FALSE	0.90968	7.55391	4.22396e-14	9.52717e-13	2092.33	1636.85	2069.56	1126.8	1026.78	932.865
ENSMUSG00000084632	Gm23887	FALSE	0.909024	1.00344	0.31565	0.51069	7.36736	3.44357	8.64567	3.54897	0.956929	5.92295
ENSMUSG00000020801	Med31	TRUE	0.907799	2.63324	0.00845737	0.031687	47.3616	43.6186	50.7933	18.6321	35.4064	21.7175
ENSMUSG00000065804	Gm23039	FALSE	0.907111	0.854303	0.392937	0.589228	4.20992	1.14786	14.0492	1.77448	8.61236	0
ENSMUSG00000025427	Rnf165	TRUE	0.905911	5.96699	2.41677e-09	3.399e-08	433.622	354.688	430.122	249.315	192.343	208.291
ENSMUSG00000049823	Zbtb12	TRUE	0.905792	1.6113	0.107115	0.239475	30.5219	19.5136	14.0492	6.21069	13.397	14.8074
ENSMUSG00000025170	Rab40b	TRUE	0.905716	2.68893	0.00716805	0.0275705	53.6765	51.6536	68.0847	28.3917	24.8801	39.4864
ENSMUSG00000026514	Cnih3	TRUE	0.905608	2.60811	0.0091045	0.0337189	62.0963	53.9493	47.5512	34.6024	21.0524	31.5891
ENSMUSG00000056158	Car10	TRUE	0.905448	7.27357	3.50107e-13	7.3794e-12	1128.26	1008.97	1009.38	630.829	570.33	477.785
ENSMUSG00000065049	Gm24041	FALSE	0.90467	1.45382	0.145996	0.299398	17.8922	14.9222	10.8071	12.4214	3.82772	6.91011
ENSMUSG00000020548	1700086D15Rik	TRUE	0.904304	4.25125	2.12583e-05	0.000161445	125.245	122.821	125.362	70.0921	61.2434	68.114
ENSMUSG00000028351	Dbc1	TRUE	0.904166	8.4536	2.8246e-17	8.14124e-16	791.465	793.17	788.917	397.484	407.652	463.965
ENSMUSG00000046550	Spin2	TRUE	0.904019	0.926963	0.353946	0.551066	8.41984	8.03501	6.48425	2.66173	8.61236	0.987159
ENSMUSG00000085167	Gm12063	FALSE	0.903175	1.09731	0.272504	0.462623	11.5773	5.73929	5.40354	5.32345	2.87079	3.94864
ENSMUSG00000097068	AC125460.1	FALSE	0.902912	1.33474	0.181962	0.349216	10.5248	11.4786	12.9685	7.98518	7.65543	2.96148
ENSMUSG00000071359	Tbpl1	TRUE	0.902692	5.62253	1.88185e-08	2.32518e-07	276.802	262.859	268.016	141.071	166.506	124.382
ENSMUSG00000086855	Gm13844	FALSE	0.902349	2.07491	0.0379953	0.108367	46.3091	22.9572	37.8248	16.8576	28.7079	11.8459
ENSMUSG00000036817	Sun1	TRUE	0.902202	8.61402	7.05422e-18	2.12246e-16	989.332	1062.92	981.284	545.654	484.206	593.283
ENSMUSG00000032985	5730522E02Rik	TRUE	0.902187	3.93699	8.2509e-05	0.000553547	134.717	98.7158	119.959	59.4452	76.5543	53.3066
ENSMUSG00000027133	Nop10	TRUE	0.902168	3.11957	0.00181114	0.00860594	55.7815	58.5408	72.4075	33.7152	26.794	39.4864
ENSMUSG00000033721	Vav3	TRUE	0.902054	5.0853	3.67043e-07	3.7699e-06	275.75	281.225	233.433	153.493	139.712	129.318
ENSMUSG00000049538	Adamts16	TRUE	0.90129	6.83262	8.33776e-12	1.56865e-10	468.354	425.855	496.045	267.06	243.06	233.957
ENSMUSG00000002661	Alkbh7	TRUE	0.900027	1.91773	0.055145	0.144565	19.9971	29.8443	22.6949	9.75966	14.3539	14.8074
ENSMUSG00000097124	AC115727.1	FALSE	0.898097	1.21579	0.224063	0.404509	17.8922	10.3307	12.9685	15.0831	0.956929	5.92295
ENSMUSG00000094551	Gm22392	FALSE	0.897663	1.19842	0.230754	0.413581	13.6822	19.5136	5.40354	7.09794	8.61236	4.9358
ENSMUSG00000004110	Cacna1e	TRUE	0.897498	12.8	1.63981e-37	1.72355e-35	5746.54	5665.83	5748.29	3068.08	2955	3189.51
ENSMUSG00000095098	Ccdc85b	TRUE	0.897317	1.90212	0.0571555	0.148454	19.9971	22.9572	23.7756	11.5341	12.4401	11.8459
ENSMUSG00000028223	Decr1	TRUE	0.896223	3.35182	0.000802813	0.00426023	109.458	101.011	95.1024	45.2493	73.6835	45.4093
ENSMUSG00000085908	Gm14209	FALSE	0.895022	1.89466	0.0581371	0.150458	26.312	22.9572	29.1791	15.9704	16.2678	9.87159
ENSMUSG00000034686	Prr7	TRUE	0.894869	2.59354	0.00949947	0.0349274	52.624	71.1672	46.4705	25.73	44.0187	21.7175
ENSMUSG00000025348	Itga7	TRUE	0.894677	3.82881	0.000128764	0.00083612	111.563	109.047	118.878	60.3325	67.9419	54.2937
ENSMUSG00000056222	Spock1	TRUE	0.894177	7.3294	2.31182e-13	4.95219e-12	1320.86	1217.88	1452.47	616.633	742.577	789.727
ENSMUSG00000038807	Rap1gap2	TRUE	0.893702	6.77377	1.25465e-11	2.31897e-10	595.704	448.812	599.793	279.481	297.605	308.981
ENSMUSG00000085409	Gm16155	FALSE	0.893201	1.93869	0.0525397	0.139498	29.4695	30.9922	27.0177	17.7448	8.61236	20.7303
ENSMUSG00000035960	Apex1	TRUE	0.893174	2.79263	0.00522819	0.0211436	50.5191	49.3579	67.0039	23.0683	32.5356	34.5506
ENSMUSG00000020325	Fstl3	TRUE	0.892868	1.40427	0.16024	0.320092	9.47232	6.88715	23.7756	7.09794	7.65543	6.91011
ENSMUSG00000046922	Gpr6	TRUE	0.892603	1.19534	0.231953	0.415329	6.31488	6.88715	23.7756	3.54897	10.5262	5.92295
ENSMUSG00000044550	Tceal3	TRUE	0.892066	3.07842	0.00208101	0.00968396	67.3587	71.1672	59.439	31.0535	41.1479	34.5506
ENSMUSG00000087968	Gm25395	FALSE	0.891924	1.48056	0.138723	0.288689	5112.95	6379.79	3332.91	2177.29	2192.32	3619.91
ENSMUSG00000065441	Mir128-2	FALSE	0.891695	2.13315	0.0329121	0.0964305	32.6269	34.4357	30.2598	22.1811	17.2247	12.8331
ENSMUSG00000032036	Kirrel3	TRUE	0.890064	7.30732	2.72514e-13	5.82175e-12	571.497	521.128	481.996	264.398	296.648	289.238
ENSMUSG00000024959	Bad	TRUE	0.889409	2.19252	0.0283423	0.0853571	51.5715	42.4707	52.9547	24.8428	19.1386	35.5377
ENSMUSG00000092559	Gm20475	FALSE	0.888242	0.994639	0.319912	0.515719	7.36736	8.03501	2.16142	1.77448	4.78464	2.96148
ENSMUSG00000026864	Hspa5	TRUE	0.888079	7.48657	7.06971e-14	1.56767e-12	1009.33	1062.92	984.526	449.832	599.037	604.141
ENSMUSG00000008028	1700008O03Rik	TRUE	0.887892	1.22555	0.220367	0.399851	10.5248	8.03501	10.8071	7.09794	5.74157	2.96148
ENSMUSG00000046750	BC089491	TRUE	0.887756	0.975453	0.329336	0.525271	10.5248	3.44357	11.8878	5.32345	7.65543	0.987159
ENSMUSG00000085241	Snhg3	FALSE	0.886745	2.56394	0.0103492	0.037492	51.5715	72.3151	33.502	23.0683	38.2772	23.6918
ENSMUSG00000097265	RP23-88A13.3	FALSE	0.886739	3.34862	0.000812148	0.00430542	71.5687	70.0193	72.4075	40.8131	36.3633	38.4992
ENSMUSG00000097412	AC152453.1	FALSE	0.886395	1.42004	0.155595	0.313697	12.6298	19.5136	9.72638	7.98518	6.6985	7.89727
ENSMUSG00000097080	AC133646.1	FALSE	0.886071	1.9485	0.0513549	0.137016	33.6794	33.2879	20.5335	13.3086	12.4401	21.7175
ENSMUSG00000000690	Hoxb6	TRUE	0.885804	5.50546	3.68204e-08	4.38783e-07	567.287	374.202	456.059	243.992	258.371	254.687
ENSMUSG00000006586	Runx1t1	TRUE	0.885661	7.72317	1.13473e-14	2.69837e-13	764.101	758.734	744.608	449.832	385.642	390.915
ENSMUSG00000043648	Pld6	TRUE	0.884673	2.07157	0.0383054	0.109031	33.6794	48.21	41.0669	12.4214	29.6648	24.679
ENSMUSG00000020086	H2afy2	TRUE	0.88442	3.01778	0.00254635	0.0114899	69.4637	65.4279	123.201	41.7004	40.191	58.2424
ENSMUSG00000035226	Rims4	TRUE	0.883763	3.23898	0.00119956	0.00600479	88.4084	70.0193	75.6496	47.9111	31.5786	47.3836
ENSMUSG00000051238	Swsap1	TRUE	0.88265	1.84515	0.0650163	0.164165	17.8922	26.4007	23.7756	9.75966	14.3539	12.8331
ENSMUSG00000041957	Pkp2	TRUE	0.882533	3.26529	0.00109354	0.00554187	74.7261	76.9065	85.376	51.46	37.3202	39.4864
ENSMUSG00000019828	Grm1	TRUE	0.881849	7.67389	1.6686e-14	3.90313e-13	741.999	731.186	666.797	365.544	426.79	369.197
ENSMUSG00000024172	St6gal2	TRUE	0.88167	6.45746	1.06472e-10	1.78389e-09	361.001	404.046	403.104	219.149	186.601	228.034
ENSMUSG00000089352	Gm25489	FALSE	0.881651	0.863889	0.387649	0.583955	8.41984	1.14786	7.56496	4.43621	1.91386	2.96148
ENSMUSG00000075511	1700001L05Rik	FALSE	0.88141	1.08234	0.279103	0.469469	9.47232	6.88715	9.72638	2.66173	9.56929	1.97432
ENSMUSG00000030598	Fbxo17	TRUE	0.881025	1.38589	0.165781	0.327532	8.41984	19.5136	17.2913	7.98518	8.61236	7.89727
ENSMUSG00000085590	Gm13789	FALSE	0.880839	1.16706	0.243188	0.428391	14.7347	8.03501	8.64567	3.54897	6.6985	6.91011
ENSMUSG00000086119	Gm2415	FALSE	0.880651	1.49806	0.134119	0.282199	13.6822	21.8093	15.1299	6.21069	13.397	7.89727
ENSMUSG00000041468	Gpr12	TRUE	0.880487	3.00803	0.00262947	0.0117907	59.9914	94.1244	82.1339	44.3621	34.4494	49.358
ENSMUSG00000010311	Optc	TRUE	0.878885	0.944769	0.344777	0.541744	3.15744	4.59143	12.9685	4.43621	2.87079	3.94864
ENSMUSG00000023192	Grm2	TRUE	0.878526	2.28186	0.0224974	0.0708396	67.3587	44.7665	47.5512	23.9555	33.4925	29.6148
ENSMUSG00000067925	Cxx1a	TRUE	0.878455	2.4202	0.0155121	0.0524814	43.1517	41.3229	42.1476	18.6321	31.5786	18.756
ENSMUSG00000024007	Ppil1	TRUE	0.877669	1.60481	0.108536	0.241794	17.8922	17.2179	21.6142	12.4214	13.397	4.9358
ENSMUSG00000034845	Plvap	TRUE	0.877632	2.42834	0.0151679	0.0515725	51.5715	39.0272	39.9862	30.1662	23.9232	16.7817
ENSMUSG00000028394	Pole3	TRUE	0.876406	2.41753	0.0156263	0.0528111	48.4141	53.9493	36.7441	22.1811	17.2247	36.5249
ENSMUSG00000085408	C530005A16Rik	FALSE	0.876058	2.28798	0.0221386	0.0700596	37.8893	64.28	32.4213	15.0831	26.794	31.5891
ENSMUSG00000035273	Hpse	TRUE	0.875218	0.698772	0.484694	0.672033	2.10496	2.29572	7.56496	2.66173	3.82772	0
ENSMUSG00000087347	1700047K16Rik	FALSE	0.874973	0.546021	0.585052	0.750933	4.20992	4.59143	0	0.887242	0	3.94864
ENSMUSG00000033767	D930015E06Rik	TRUE	0.874279	5.14069	2.73729e-07	2.87134e-06	267.33	288.112	301.518	187.208	159.807	119.446
ENSMUSG00000050994	Adgb	TRUE	0.873953	1.71433	0.086469	0.203625	31.5744	29.8443	36.7441	15.9704	29.6648	7.89727
ENSMUSG00000015143	Actn1	TRUE	0.873933	5.74541	9.1698e-09	1.1948e-07	551.5	540.641	638.699	369.98	311.959	261.597
ENSMUSG00000022441	Efcab6	TRUE	0.873713	2.49494	0.0125978	0.0440641	86.3034	81.4979	90.7795	71.8666	43.0618	25.6661
ENSMUSG00000020083	2010107G23Rik	TRUE	0.873537	2.83576	0.00457167	0.0189676	67.3587	90.6808	50.7933	41.7004	32.5356	39.4864
ENSMUSG00000078670	Fam174b	TRUE	0.87312	2.60052	0.00930838	0.0343691	42.0992	51.6536	73.4882	29.279	38.2772	23.6918
ENSMUSG00000062778	Chia	TRUE	0.872962	1.25895	0.208048	0.384492	14.7347	13.7743	9.72638	3.54897	11.4831	5.92295
ENSMUSG00000065331	Gm24927	FALSE	0.872585	1.22017	0.2224	0.402565	8.41984	11.4786	14.0492	10.6469	6.6985	0.987159
ENSMUSG00000070886	Gm10304	TRUE	0.872584	3.39371	0.000689514	0.0037229	114.72	75.7586	113.474	52.3473	42.1049	72.0626
ENSMUSG00000051590	Map3k19	TRUE	0.872453	2.16186	0.0306289	0.0910779	36.8368	32.14	63.7618	23.9555	22.9663	25.6661
ENSMUSG00000032280	Tle3	TRUE	0.87188	6.63134	3.32642e-11	5.93262e-10	698.847	565.894	678.685	347.799	337.796	377.095
ENSMUSG00000097635	AC163108.1	FALSE	0.870204	0.965167	0.334461	0.530281	5.2624	8.03501	8.64567	8.87242	0	2.96148
ENSMUSG00000030500	Slc17a6	TRUE	0.869265	7.33313	2.24845e-13	4.83616e-12	1647.13	1612.74	1913.94	781.66	1069.85	982.223
ENSMUSG00000016262	Sertad4	TRUE	0.869251	3.47576	0.000509412	0.00283095	81.041	82.6458	122.12	51.46	45.9326	59.2295
ENSMUSG00000086405	9330198N18Rik	FALSE	0.869052	1.14203	0.253443	0.440894	11.5773	13.7743	8.64567	10.6469	1.91386	5.92295
ENSMUSG00000085762	4930443B20Rik	FALSE	0.868524	1.30938	0.190406	0.360204	10.5248	6.88715	18.372	8.87242	5.74157	4.9358
ENSMUSG00000030122	Ptms	TRUE	0.867803	5.24914	1.52808e-07	1.66111e-06	324.164	276.634	250.724	159.704	158.85	148.074
ENSMUSG00000050711	Scg2	TRUE	0.86719	8.95641	3.35413e-19	1.12036e-17	2999.57	3156.61	3077.86	1469.27	1844	1750.23
ENSMUSG00000038729	Akap2	TRUE	0.867107	2.54794	0.0108361	0.0389162	42.0992	44.7665	61.6004	20.4066	29.6648	31.5891
ENSMUSG00000097422	AC164565.1	FALSE	0.86693	2.33181	0.0197105	0.0639416	53.6765	37.8793	43.2283	30.1662	25.8371	17.7689
ENSMUSG00000039717	Ralyl	TRUE	0.865303	4.73489	2.19173e-06	1.98705e-05	298.904	234.163	255.047	130.425	169.376	133.266
ENSMUSG00000055831	Gm9982	TRUE	0.865219	1.66007	0.0969013	0.221927	31.5744	19.5136	15.1299	17.7448	8.61236	9.87159
ENSMUSG00000058488	Kl	TRUE	0.865187	3.68928	0.000224891	0.00137374	127.35	161.848	142.654	63.8814	66.985	106.613
ENSMUSG00000028161	Ppp3ca	TRUE	0.864979	8.34698	7.00283e-17	1.96453e-15	2612.26	2543.65	3104.88	1431.12	1640.18	1464.94
ENSMUSG00000051029	Serpinb1b	TRUE	0.864932	6.80223	1.0301e-11	1.9129e-10	479.931	476.361	492.803	251.977	234.448	309.968
ENSMUSG00000091421	Gm4202	FALSE	0.864864	1.97372	0.0484136	0.131014	37.8893	55.0972	17.2913	15.9704	28.7079	15.7945
ENSMUSG00000053925	Gm9929	FALSE	0.86482	1.9271	0.0539668	0.142257	21.0496	24.105	42.1476	16.8576	17.2247	13.8202
ENSMUSG00000049122	Frmd3	TRUE	0.864431	5.40419	6.5101e-08	7.49732e-07	339.951	298.443	338.262	220.036	168.419	147.087
ENSMUSG00000023911	Flywch2	TRUE	0.862458	2.12994	0.0331767	0.0971107	33.6794	35.5836	24.8563	18.6321	16.2678	16.7817
ENSMUSG00000047259	Mc4r	TRUE	0.862263	2.0817	0.0373702	0.106813	43.1517	51.6536	30.2598	36.3769	21.0524	10.8587
ENSMUSG00000054910	4931415C17Rik	FALSE	0.861952	2.00223	0.0452599	0.124423	34.7319	33.2879	32.4213	24.8428	10.5262	19.7432
ENSMUSG00000032376	Usp3	TRUE	0.861657	4.4435	8.85087e-06	7.1967e-05	445.199	381.089	341.504	228.021	185.644	229.021
ENSMUSG00000085254	Gm15881	FALSE	0.860976	2.4948	0.012603	0.0440641	114.72	45.9143	68.0847	36.3769	63.1573	26.6533
ENSMUSG00000069273	Hist1h3e	TRUE	0.860702	1.79733	0.072283	0.177981	17.8922	24.105	31.3406	16.8576	8.61236	14.8074
ENSMUSG00000029193	Cckar	TRUE	0.860299	1.05703	0.290498	0.483274	7.36736	11.4786	5.40354	1.77448	6.6985	4.9358
ENSMUSG00000053714	4732471J01Rik	TRUE	0.860175	1.11774	0.263676	0.452944	13.6822	12.6264	6.48425	3.54897	6.6985	7.89727
ENSMUSG00000088881	Gm24214	FALSE	0.860128	2.34649	0.0189512	0.0619242	46.3091	37.8793	56.1969	24.8428	20.0955	32.5762
ENSMUSG00000028441	1110017D15Rik	TRUE	0.859518	1.35182	0.176434	0.342021	10.5248	13.7743	15.1299	5.32345	11.4831	4.9358
ENSMUSG00000034390	Cmip	TRUE	0.859448	7.11119	1.15046e-12	2.30179e-11	1134.57	1170.82	1291.45	604.212	656.453	722.6
ENSMUSG00000094786	Gm14403	TRUE	0.859081	1.83133	0.0670514	0.168273	18.9446	49.3579	32.4213	20.4066	21.0524	13.8202
ENSMUSG00000062619	2310039H08Rik	TRUE	0.859074	1.17315	0.240735	0.425544	13.6822	6.88715	11.8878	5.32345	5.74157	6.91011
ENSMUSG00000084537	Gm25845	FALSE	0.858787	2.34826	0.0188612	0.061707	35.7843	57.3929	54.0354	39.0387	27.7509	13.8202
ENSMUSG00000025420	Katnal2	TRUE	0.857851	2.64932	0.00806551	0.0305015	55.7815	64.28	74.5689	35.4897	37.3202	34.5506
ENSMUSG00000092492	B230208B08Rik	FALSE	0.857711	1.10448	0.269385	0.459099	16.8397	10.3307	6.48425	9.75966	4.78464	3.94864
ENSMUSG00000088493	Gm24401	FALSE	0.856922	0.914351	0.360533	0.557346	10.5248	1.14786	8.64567	3.54897	5.74157	1.97432
ENSMUSG00000054162	Spock3	TRUE	0.856295	6.81116	9.68124e-12	1.80419e-10	1435.58	1609.3	1565.95	751.494	999.034	796.637
ENSMUSG00000000938	Hoxa10	TRUE	0.855296	4.3015	1.69644e-05	0.000131302	183.132	182.509	180.478	110.905	86.1236	104.639
ENSMUSG00000024309	H2-Ke2	TRUE	0.855183	1.67683	0.0935759	0.216069	30.5219	25.2529	28.0984	11.5341	18.1816	16.7817
ENSMUSG00000075000	Nrbf2	TRUE	0.853741	1.71958	0.085509	0.201961	19.9971	14.9222	22.6949	12.4214	9.56929	9.87159
ENSMUSG00000069662	Marcks	TRUE	0.852961	5.41771	6.03677e-08	7.00336e-07	542.027	500.466	708.945	263.511	324.399	383.018
ENSMUSG00000013155	Enkd1	TRUE	0.852951	2.14133	0.0322478	0.0949251	36.8368	43.6186	37.8248	28.3917	22.9663	13.8202
ENSMUSG00000061864	Galntl6	TRUE	0.852888	3.98408	6.77418e-05	0.000465164	215.758	168.735	183.72	106.469	132.056	76.0112
ENSMUSG00000042616	Oscp1	TRUE	0.852699	5.77113	7.874e-09	1.03538e-07	295.747	311.07	385.813	188.095	182.773	178.676
ENSMUSG00000026824	Kcnj3	TRUE	0.852517	9.2884	1.56623e-20	5.79653e-19	1157.73	1098.5	1088.27	610.423	612.434	629.807
ENSMUSG00000051678	Pcdhb6	TRUE	0.852308	1.95527	0.0505514	0.135626	61.0439	40.175	50.7933	10.6469	30.6217	43.435
ENSMUSG00000029245	Epha5	TRUE	0.851721	8.52523	1.52506e-17	4.44437e-16	971.439	938.948	939.136	535.894	552.148	490.618
ENSMUSG00000028539	Artn	TRUE	0.851452	1.19427	0.232373	0.415822	7.36736	12.6264	10.8071	4.43621	5.74157	6.91011
ENSMUSG00000035285	Nat14	TRUE	0.850283	2.59275	0.00952126	0.0349912	51.5715	45.9143	50.7933	20.4066	33.4925	28.6276
ENSMUSG00000073471	Rsph3a	TRUE	0.849828	1.20522	0.228118	0.409869	7.36736	9.18286	17.2913	6.21069	9.56929	2.96148
ENSMUSG00000024867	Pip5k1b	TRUE	0.849791	4.08478	4.41189e-05	0.00031646	142.085	161.848	171.833	96.7094	93.779	73.0498
ENSMUSG00000055078	Gabra5	TRUE	0.849169	6.1649	7.05298e-10	1.06307e-08	428.36	506.205	558.726	242.217	282.294	305.032
ENSMUSG00000070493	Chchd2	TRUE	0.848644	3.04794	0.00230418	0.0105513	84.1984	79.2022	62.6811	37.2642	44.0187	44.4222
ENSMUSG00000090071	Cdk5r2	TRUE	0.848566	4.56463	5.00377e-06	4.27122e-05	202.076	189.397	178.317	90.4987	112.918	113.523
ENSMUSG00000036934	4921524J17Rik	TRUE	0.847903	1.50397	0.132589	0.279913	13.6822	17.2179	23.7756	7.98518	5.74157	16.7817
ENSMUSG00000027340	Slc23a2	TRUE	0.847868	9.90504	3.95793e-23	1.75776e-21	1876.57	1860.68	1846.93	967.094	1010.52	1126.35
ENSMUSG00000021852	Slc35f4	TRUE	0.847101	5.00386	5.61937e-07	5.59312e-06	288.38	316.809	346.908	179.223	172.247	177.689
ENSMUSG00000044927	H1fx	TRUE	0.846359	1.8275	0.0676251	0.1691	31.5744	21.8093	19.4528	10.6469	20.0955	9.87159
ENSMUSG00000018339	Gpx3	TRUE	0.845744	1.93521	0.0529644	0.140366	21.0496	50.5057	29.1791	14.1959	20.0955	21.7175
ENSMUSG00000050164	Mchr1	TRUE	0.84564	2.34798	0.0188757	0.0617287	50.5191	44.7665	63.7618	32.828	16.2678	39.4864
ENSMUSG00000058620	Adra2b	TRUE	0.84557	1.53382	0.125075	0.26818	14.7347	16.07	15.1299	7.98518	2.87079	14.8074
ENSMUSG00000039809	Gabbr2	TRUE	0.845455	8.30186	1.02491e-16	2.80082e-15	1551.36	1683.91	1718.33	889.904	925.35	941.75
ENSMUSG00000019027	Dnahc1	TRUE	0.845406	3.90736	9.33102e-05	0.000621779	153.662	177.918	195.608	122.439	75.5974	94.7673
ENSMUSG00000026156	B3gat2	TRUE	0.845196	5.37728	7.56207e-08	8.62066e-07	359.948	351.245	425.799	179.223	199.998	254.687
ENSMUSG00000031150	Ccdc120	TRUE	0.844062	2.61617	0.0088923	0.0330347	50.5191	65.4279	48.6319	25.73	37.3202	28.6276
ENSMUSG00000047507	Baiap3	TRUE	0.843939	6.80359	1.02044e-11	1.89719e-10	891.451	767.917	768.384	522.586	446.886	382.031
ENSMUSG00000032511	Scn5a	TRUE	0.843279	2.97004	0.00297758	0.013124	95.7757	71.1672	91.8602	41.7004	57.4157	45.4093
ENSMUSG00000076258	Gm23935	FALSE	0.843084	1.97138	0.0486807	0.131617	92.6183	40.175	34.5827	18.6321	26.794	48.3708
ENSMUSG00000075031	Hist1h2bb	TRUE	0.842898	1.36445	0.172425	0.336484	15.7872	19.5136	16.2106	4.43621	6.6985	17.7689
ENSMUSG00000064634	Gm22620	FALSE	0.842861	1.14631	0.251667	0.438817	24.2071	6.88715	4.32283	5.32345	8.61236	5.92295
ENSMUSG00000019256	Ahr	TRUE	0.841169	3.15716	0.00159314	0.00771036	85.2509	80.3501	78.8917	48.7983	37.3202	50.3451
ENSMUSG00000056501	Cebpb	TRUE	0.840382	1.42053	0.155455	0.313575	12.6298	12.6264	20.5335	7.09794	4.78464	13.8202
ENSMUSG00000045532	C1ql1	TRUE	0.839763	2.10006	0.0357235	0.103172	45.2567	34.4357	64.8425	29.279	25.8371	25.6661
ENSMUSG00000033585	Ndn	TRUE	0.839414	5.67926	1.35281e-08	1.71757e-07	517.82	508.501	516.579	227.134	328.227	307.994
ENSMUSG00000025854	Fam20c	TRUE	0.839411	5.95864	2.5434e-09	3.55805e-08	373.631	339.766	335.02	189.87	203.826	192.496
ENSMUSG00000074102	Rbm15b	TRUE	0.839271	1.89902	0.057562	0.149264	24.2071	26.4007	32.4213	10.6469	19.1386	16.7817
ENSMUSG00000081272	Gm13509	FALSE	0.838918	1.24503	0.213119	0.39043	7.36736	14.9222	15.1299	2.66173	14.3539	3.94864
ENSMUSG00000085105	Gm12758	FALSE	0.83888	1.43772	0.150513	0.306271	13.6822	20.6614	22.6949	12.4214	12.4401	6.91011
ENSMUSG00000033938	Ndufb7	TRUE	0.83813	3.63639	0.000276485	0.00165492	126.298	113.638	134.008	83.4008	58.3727	67.1268
ENSMUSG00000016150	Tenm1	TRUE	0.837983	9.90166	4.0943e-23	1.81322e-21	1670.29	1735.56	1721.57	930.717	1001.9	935.827
ENSMUSG00000095713	Gm26466	FALSE	0.837898	1.62992	0.103119	0.232319	26.312	24.105	17.2913	11.5341	5.74157	20.7303
ENSMUSG00000035580	Kcnh8	TRUE	0.837577	5.12532	2.97028e-07	3.09514e-06	255.753	245.642	263.693	121.552	144.496	162.881
ENSMUSG00000052031	Tagap1	TRUE	0.837274	2.3457	0.0189916	0.0619921	53.6765	67.7236	34.5827	20.4066	34.4494	32.5762
ENSMUSG00000064720	Gm25856	FALSE	0.836842	1.64277	0.100431	0.227722	16.8397	25.2529	18.372	14.1959	7.65543	11.8459
ENSMUSG00000062470	5730577I03Rik	FALSE	0.836772	1.64386	0.100205	0.227346	13.6822	27.5486	31.3406	12.4214	14.3539	13.8202
ENSMUSG00000034151	Zbbx	TRUE	0.836592	1.85242	0.0639651	0.162098	28.417	40.175	36.7441	25.73	17.2247	15.7945
ENSMUSG00000037466	4930427A07Rik	TRUE	0.836383	1.32014	0.18679	0.355801	12.6298	21.8093	12.9685	8.87242	2.87079	14.8074
ENSMUSG00000022706	Mrpl40	TRUE	0.836271	2.29111	0.0219572	0.0695414	37.8893	33.2879	39.9862	18.6321	20.0955	23.6918
ENSMUSG00000055409	Nell1	TRUE	0.836144	5.73271	9.88359e-09	1.28356e-07	371.526	429.299	446.333	227.134	233.491	237.905
ENSMUSG00000035769	Xylb	TRUE	0.836022	2.91993	0.00350113	0.0151188	58.9389	71.1672	78.8917	34.6024	43.0618	39.4864
ENSMUSG00000095009	Gm25175	FALSE	0.835581	0.811878	0.416861	0.613133	2.10496	11.4786	3.24213	3.54897	4.78464	0.987159
ENSMUSG00000047945	Marcksl1	TRUE	0.834518	2.21322	0.0268823	0.0817659	50.5191	43.6186	59.439	19.5193	40.191	26.6533
ENSMUSG00000035274	Tpbg	TRUE	0.833955	4.96502	6.86956e-07	6.72288e-06	342.056	311.07	350.15	136.635	220.094	207.303
ENSMUSG00000077851	Mir876	FALSE	0.833627	1.05538	0.29125	0.484168	9.47232	8.03501	7.56496	4.43621	8.61236	0.987159
ENSMUSG00000085584	Rgag1	TRUE	0.832473	1.86904	0.0616166	0.157363	32.6269	39.0272	45.3898	37.2642	20.0955	7.89727
ENSMUSG00000019865	Nmbr	TRUE	0.832347	2.47455	0.0133405	0.0462865	47.3616	59.6886	69.1654	32.828	32.5356	33.5634
ENSMUSG00000031783	Polr2c	TRUE	0.832001	2.27906	0.0226635	0.0712488	44.2042	33.2879	31.3406	20.4066	21.0524	19.7432
ENSMUSG00000024033	Rsph1	TRUE	0.831389	0.959111	0.337503	0.53344	11.5773	8.03501	5.40354	6.21069	1.91386	5.92295
ENSMUSG00000064264	Zfp428	TRUE	0.830867	1.28628	0.198344	0.371168	19.9971	12.6264	10.8071	7.98518	10.5262	5.92295
ENSMUSG00000030350	Prmt8	TRUE	0.830809	3.37538	0.000737144	0.0039396	99.9856	103.307	84.2953	48.7983	42.1049	71.0755
ENSMUSG00000062006	Rpl34	TRUE	0.830707	1.77452	0.075977	0.184541	32.6269	22.9572	31.3406	16.8576	16.2678	15.7945
ENSMUSG00000085687	Gm16153	FALSE	0.830702	1.57068	0.116257	0.254182	21.0496	18.3657	17.2913	11.5341	14.3539	5.92295
ENSMUSG00000037605	Lphn3	TRUE	0.830455	10.2377	1.34324e-24	6.78768e-23	3191.12	3391.92	3599.84	1812.64	1923.43	1991.1
ENSMUSG00000071324	Armc2	TRUE	0.830216	2.8064	0.00500983	0.0204175	85.2509	76.9065	116.717	51.46	71.7697	33.5634
ENSMUSG00000042256	Ptchd4	TRUE	0.82915	6.43896	1.20299e-10	2.00278e-09	507.296	641.653	603.035	361.995	311.959	310.955
ENSMUSG00000015013	Trappc2l	TRUE	0.828974	2.78071	0.00542405	0.0217708	63.1488	72.3151	67.0039	38.1514	40.191	35.5377
ENSMUSG00000022769	Sdf2l1	TRUE	0.82881	1.04482	0.296106	0.489608	24.2071	9.18286	8.64567	7.98518	0	15.7945
ENSMUSG00000086921	Gm13189	FALSE	0.828175	2.05694	0.039692	0.111915	58.9389	25.2529	28.0984	15.0831	25.8371	22.7047
ENSMUSG00000037493	Cib2	TRUE	0.827718	2.35469	0.0185383	0.0608526	54.729	36.7315	36.7441	28.3917	18.1816	25.6661
ENSMUSG00000066952	Myo1h	TRUE	0.826734	2.4676	0.0136023	0.0470492	83.146	53.9493	63.7618	34.6024	32.5356	46.3965
ENSMUSG00000032656	2016-03-03	TRUE	0.826312	3.64456	0.000267847	0.00160749	154.715	132.004	112.394	75.4156	70.8127	78.9727
ENSMUSG00000019892	Lrriq1	TRUE	0.826166	2.33279	0.0196594	0.0638283	43.1517	41.3229	78.8917	32.828	27.7509	31.5891
ENSMUSG00000073295	Nudt11	TRUE	0.826059	2.79994	0.00511125	0.0207637	65.2538	103.307	72.4075	43.4749	48.8034	43.435
ENSMUSG00000026463	Atp2b4	TRUE	0.825503	8.92059	4.63802e-19	1.53298e-17	1517.68	1561.09	1684.82	815.375	929.178	944.711
ENSMUSG00000097890	AC118733.2	FALSE	0.825455	1.43915	0.150109	0.305699	23.1546	12.6264	19.4528	9.75966	4.78464	16.7817
ENSMUSG00000097983	RP23-246H16.2	FALSE	0.825208	1.45761	0.144948	0.297792	36.8368	10.3307	12.9685	8.87242	11.4831	13.8202
ENSMUSG00000023087	Ccrn4l	TRUE	0.825074	6.34703	2.19508e-10	3.55679e-09	412.572	451.108	440.929	222.698	255.5	258.636
ENSMUSG00000073617	Hdac4	TRUE	0.824553	3.82477	0.000130894	0.000846924	121.035	135.447	116.717	78.0773	61.2434	71.0755
ENSMUSG00000023886	Smoc2	TRUE	0.824322	1.9883	0.0467785	0.127707	47.3616	58.5408	49.7126	31.0535	12.4401	44.4222
ENSMUSG00000085397	Gm13524	FALSE	0.823599	1.15072	0.249849	0.436469	9.47232	6.88715	8.64567	4.43621	3.82772	5.92295
ENSMUSG00000060924	Csmd1	TRUE	0.823381	10.1696	2.71039e-24	1.32297e-22	3273.21	3110.7	3273.47	1805.54	1706.2	1946.68
ENSMUSG00000077767	Snora35	FALSE	0.823306	1.91027	0.0560984	0.146456	93.6708	34.4357	21.6142	25.73	35.4064	23.6918
ENSMUSG00000058173	Smco4	TRUE	0.8231	1.05019	0.293632	0.486639	7.36736	5.73929	11.8878	3.54897	7.65543	2.96148
ENSMUSG00000001056	Nhp2	TRUE	0.823015	1.80102	0.0716991	0.176986	26.312	24.105	30.2598	7.98518	19.1386	18.756
ENSMUSG00000097377	AL844581.1	FALSE	0.822848	0.786262	0.431714	0.626395	2.10496	4.59143	6.48425	4.43621	1.91386	0.987159
ENSMUSG00000056648	Hoxb8	TRUE	0.822486	5.88246	4.04218e-09	5.51766e-08	627.278	511.945	675.443	306.099	358.848	362.287
ENSMUSG00000042529	Kcnj12	TRUE	0.822006	1.78814	0.0737531	0.180732	34.7319	18.3657	35.6634	23.0683	21.0524	5.92295
ENSMUSG00000031534	Smim19	TRUE	0.82165	2.78371	0.00537412	0.0216089	46.3091	75.7586	85.376	31.9407	43.0618	42.4478
ENSMUSG00000021541	Trpc7	TRUE	0.820993	4.09222	4.27263e-05	0.000307872	135.77	145.778	134.008	84.288	74.6404	76.0112
ENSMUSG00000035829	Ppp1r26	TRUE	0.820796	4.14191	3.44419e-05	0.00025327	195.761	200.875	153.461	108.244	108.133	94.7673
ENSMUSG00000058145	Adamts17	TRUE	0.820727	4.7467	2.0676e-06	1.881e-05	232.598	255.972	217.222	133.974	127.272	138.202
ENSMUSG00000026279	Thap4	TRUE	0.820454	3.64045	0.000272166	0.00163155	128.403	107.899	125.362	55.8963	85.1667	64.1653
ENSMUSG00000031963	Bmper	TRUE	0.819686	3.94675	7.92185e-05	0.000533743	181.027	177.918	213.98	112.68	105.262	106.613
ENSMUSG00000062997	Rpl35	TRUE	0.818891	1.5111	0.130762	0.277096	14.7347	20.6614	19.4528	11.5341	7.65543	11.8459
ENSMUSG00000028139	Riiad1	TRUE	0.818849	1.68632	0.0917348	0.212909	17.8922	39.0272	32.4213	19.5193	22.9663	7.89727
ENSMUSG00000016179	Camk1g	TRUE	0.818376	5.23724	1.62999e-07	1.76137e-06	229.441	304.182	286.388	151.718	154.066	158.933
ENSMUSG00000067071	Hes6	TRUE	0.81729	1.37151	0.170215	0.333492	14.7347	14.9222	15.1299	7.09794	14.3539	3.94864
ENSMUSG00000045659	Plekha7	TRUE	0.817064	4.49193	7.05794e-06	5.8443e-05	450.462	387.976	433.364	270.609	259.328	191.509
ENSMUSG00000086113	4930596I21Rik	FALSE	0.817059	1.07641	0.281742	0.472698	10.5248	8.03501	12.9685	4.43621	10.5262	2.96148
ENSMUSG00000026679	Enkur	TRUE	0.816514	0.894134	0.37125	0.568596	14.7347	1.14786	12.9685	0	6.6985	9.87159
ENSMUSG00000041035	Dpcd	TRUE	0.816233	2.89245	0.00382252	0.0163057	88.4084	84.9415	64.8425	47.9111	53.588	33.5634
ENSMUSG00000097769	AC121821.1	FALSE	0.816221	2.15369	0.0312642	0.092548	33.6794	44.7665	34.5827	20.4066	22.0094	21.7175
ENSMUSG00000086290	Snhg12	FALSE	0.816182	3.34831	0.000813064	0.00430738	110.51	86.0893	79.9724	55.009	46.8895	55.2809
ENSMUSG00000060216	Arrb2	TRUE	0.816047	5.10843	3.24842e-07	3.36717e-06	382.05	298.443	311.244	194.306	188.515	180.65
ENSMUSG00000020484	Xbp1	TRUE	0.814105	5.64003	1.70022e-08	2.11735e-07	355.738	359.28	319.89	194.306	209.567	184.599
ENSMUSG00000013150	Gfod2	TRUE	0.81357	2.38697	0.0169878	0.0566236	55.7815	59.6886	55.1161	28.3917	45.9326	22.7047
ENSMUSG00000058589	Anks1b	TRUE	0.81355	9.01542	1.96121e-19	6.6639e-18	2084.96	1988.09	1992.83	1122.36	1268.89	1060.21
ENSMUSG00000093606	B130034C11Rik	FALSE	0.81242	1.69223	0.0906026	0.210923	22.1021	37.8793	16.2106	14.1959	19.1386	9.87159
ENSMUSG00000061322	Dnaic1	TRUE	0.812075	1.32928	0.183755	0.351544	23.1546	8.03501	21.6142	9.75966	9.56929	10.8587
ENSMUSG00000028496	Mllt3	TRUE	0.811099	6.31074	2.77696e-10	4.43133e-09	791.465	653.131	661.394	417.004	424.876	358.339
ENSMUSG00000034818	Celf5	TRUE	0.810937	5.725	1.03436e-08	1.3356e-07	1011.43	782.839	795.402	601.55	397.125	476.798
ENSMUSG00000030319	Cand2	TRUE	0.810931	1.84315	0.0653075	0.164637	45.2567	41.3229	38.9055	27.5045	12.4401	31.5891
ENSMUSG00000086914	Gm16124	FALSE	0.81045	0.510186	0.609921	0.770083	2.10496	0	4.32283	2.66173	0.956929	0
ENSMUSG00000061576	Dpp6	TRUE	0.810239	10.1959	2.06817e-24	1.02537e-22	2982.73	3131.36	3261.58	1705.28	1863.14	1778.86
ENSMUSG00000066090	Insl5	TRUE	0.810111	1.0536	0.292067	0.485015	10.5248	11.4786	10.8071	7.09794	9.56929	1.97432
ENSMUSG00000015749	Anp32e	TRUE	0.810045	3.5659	0.00036261	0.00210335	155.767	121.673	178.317	76.3028	114.831	69.1011
ENSMUSG00000045365	Rbm15b	TRUE	0.809933	3.01082	0.00260541	0.0117028	89.4608	66.5758	92.941	47.9111	46.8895	47.3836
ENSMUSG00000039278	Pcsk1n	TRUE	0.809635	6.07288	1.25635e-09	1.83235e-08	869.349	796.613	892.665	424.102	488.991	547.873
ENSMUSG00000097837	AL845483.1	FALSE	0.808649	1.87625	0.0606214	0.155458	28.417	24.105	31.3406	16.8576	19.1386	11.8459
ENSMUSG00000026495	Efcab2	TRUE	0.80838	2.8847	0.00391788	0.0166629	56.8339	76.9065	97.2638	42.5876	50.7172	38.4992
ENSMUSG00000061702	Tmem91	TRUE	0.807878	3.55442	0.000378817	0.0021829	207.339	197.432	146.976	144.62	100.478	69.1011
ENSMUSG00000090546	Cdr1	TRUE	0.807377	0.872803	0.38277	0.579485	8.41984	18.3657	3.24213	4.43621	3.82772	8.88443
ENSMUSG00000021496	Pcbd2	TRUE	0.807316	1.39994	0.161532	0.32184	11.5773	14.9222	15.1299	3.54897	10.5262	9.87159
ENSMUSG00000028278	Rragd	TRUE	0.806813	4.39022	1.13237e-05	9.07163e-05	251.543	214.649	278.823	126.876	179.903	119.446
ENSMUSG00000044847	Lsm11	TRUE	0.806778	4.41549	1.00781e-05	8.1441e-05	230.493	199.727	186.963	105.582	128.228	119.446
ENSMUSG00000041014	Nrg3	TRUE	0.80675	9.56214	1.15348e-21	4.62743e-20	1587.14	1516.32	1512.99	880.144	911.953	846.982
ENSMUSG00000089416	Gm22116	FALSE	0.805856	1.27495	0.202327	0.376744	10.5248	18.3657	10.8071	6.21069	10.5262	5.92295
ENSMUSG00000051811	Cox6b2	TRUE	0.805577	0.941365	0.346518	0.543295	5.2624	6.88715	10.8071	5.32345	3.82772	3.94864
ENSMUSG00000084541	n-R5s45	FALSE	0.804724	1.04038	0.298164	0.49203	11.5773	10.3307	4.32283	6.21069	3.82772	4.9358
ENSMUSG00000064043	Trerf1	TRUE	0.803814	5.98319	2.1881e-09	3.09951e-08	514.663	517.684	595.471	351.348	322.485	257.649
ENSMUSG00000058174	Gm5148	TRUE	0.803745	4.51666	6.2824e-06	5.26014e-05	214.706	235.311	185.882	126.876	121.53	115.498
ENSMUSG00000091996	BC049352	TRUE	0.8031	1.2375	0.215902	0.394062	18.9446	4.59143	20.5335	7.98518	13.397	3.94864
ENSMUSG00000053553	3110082I17Rik	TRUE	0.802241	1.7913	0.0732451	0.179789	25.2595	21.8093	33.502	12.4214	21.0524	12.8331
ENSMUSG00000021569	Trip13	TRUE	0.802041	0.788566	0.430366	0.625244	2.10496	8.03501	9.72638	2.66173	4.78464	3.94864
ENSMUSG00000086842	Gm15681	FALSE	0.801501	3.44925	0.000562143	0.00308914	149.452	154.961	209.657	95.8221	99.5206	99.7031
ENSMUSG00000038692	Hoxb4	TRUE	0.801411	5.41206	6.23029e-08	7.20666e-07	484.141	397.159	371.764	267.947	233.491	217.175
ENSMUSG00000052374	Actn2	TRUE	0.800859	4.04505	5.23111e-05	0.000369506	150.505	137.743	172.913	102.033	77.5112	84.8957
ENSMUSG00000021720	Rnf180	TRUE	0.800413	3.90347	9.48241e-05	0.000630534	199.971	157.257	248.563	116.229	89.9513	142.151
ENSMUSG00000073096	Lrrc61	TRUE	0.80031	2.82867	0.00467414	0.0193114	64.2013	65.4279	60.5197	37.2642	38.2772	33.5634
ENSMUSG00000048895	Cdk5r1	TRUE	0.799733	6.33621	2.35484e-10	3.80005e-09	486.246	533.754	536.032	259.962	315.786	318.852
ENSMUSG00000084411	Gm11510	FALSE	0.799139	1.02005	0.307703	0.502563	13.6822	4.59143	7.56496	7.09794	5.74157	1.97432
ENSMUSG00000025813	Homer2	TRUE	0.799038	4.83021	1.36388e-06	1.2876e-05	295.747	264.007	349.069	196.081	187.558	138.202
ENSMUSG00000073102	Drc1	TRUE	0.798221	2.18447	0.0289275	0.0868045	41.0467	47.0622	36.7441	19.5193	31.5786	20.7303
ENSMUSG00000090369	4933411K16Rik	TRUE	0.797657	1.24808	0.212004	0.388912	25.2595	10.3307	9.72638	11.5341	9.56929	4.9358
ENSMUSG00000045083	Lingo2	TRUE	0.797311	7.84328	4.38919e-15	1.0679e-13	1307.18	1159.34	1120.69	659.221	757.888	647.576
ENSMUSG00000006218	Fam131c	TRUE	0.797175	1.09049	0.275499	0.465945	9.47232	9.18286	7.56496	5.32345	2.87079	6.91011
ENSMUSG00000049281	Scn3b	TRUE	0.797046	6.29953	2.98559e-10	4.74982e-09	610.439	495.875	608.439	304.324	321.528	362.287
ENSMUSG00000082377	Gm14415	FALSE	0.796966	0.699845	0.484024	0.671458	7.36736	5.73929	0	1.77448	4.78464	0.987159
ENSMUSG00000036902	Neto2	TRUE	0.796617	6.03464	1.5932e-09	2.30022e-08	568.339	559.007	634.376	319.407	369.375	325.762
ENSMUSG00000028445	Enho	TRUE	0.796001	1.69156	0.0907305	0.210982	36.8368	42.4707	35.6634	16.8576	29.6648	19.7432
ENSMUSG00000034520	Gjc1	TRUE	0.795057	1.66661	0.0955915	0.219597	30.5219	30.9922	34.5827	10.6469	11.4831	33.5634
ENSMUSG00000039891	Txlnb	TRUE	0.794981	0.923479	0.355757	0.552381	5.2624	1.14786	24.8563	4.43621	3.82772	9.87159
ENSMUSG00000033361	Prrg3	TRUE	0.794719	5.33235	9.69516e-08	1.08407e-06	383.103	382.237	409.589	211.164	273.682	192.496
ENSMUSG00000075588	Hoxb2	TRUE	0.794453	2.79371	0.00521071	0.0211059	72.6212	61.9843	56.1969	39.0387	35.4064	35.5377
ENSMUSG00000062961	Ccdc177	TRUE	0.794375	3.66049	0.000251735	0.00152238	134.717	179.066	172.913	103.807	111.961	64.1653
ENSMUSG00000028495	Rps6	TRUE	0.794369	1.68384	0.0922132	0.213799	23.1546	35.5836	28.0984	16.8576	12.4401	20.7303
ENSMUSG00000090061	3110047P20Rik	TRUE	0.793695	5.15821	2.49325e-07	2.64348e-06	266.278	324.844	269.096	162.365	155.979	177.689
ENSMUSG00000051067	Lingo3	TRUE	0.793621	3.80239	0.000143306	0.00091844	162.082	138.891	138.331	86.9497	66.0281	100.69
ENSMUSG00000035486	Plk5	TRUE	0.793598	3.48272	0.00049635	0.00276909	228.388	206.614	156.703	125.988	91.8652	123.395
ENSMUSG00000031860	Pbx4	TRUE	0.793476	3.33378	0.000856738	0.00449945	124.193	102.159	127.524	84.288	58.3727	61.2039
ENSMUSG00000060063	Alox5ap	TRUE	0.793057	1.1066	0.268465	0.458324	7.36736	9.18286	16.2106	6.21069	2.87079	9.87159
ENSMUSG00000037752	Xkr8	TRUE	0.792699	3.30168	0.000961073	0.00497122	98.9332	111.342	111.313	56.7835	79.4251	49.358
ENSMUSG00000069814	E130309D14Rik	TRUE	0.792428	3.28072	0.00103541	0.00528636	127.35	122.821	130.766	62.1069	89.9513	68.114
ENSMUSG00000037190	Cyb561d2	TRUE	0.792173	1.44649	0.14804	0.302567	12.6298	18.3657	21.6142	7.09794	9.56929	13.8202
ENSMUSG00000039395	Mreg	TRUE	0.791785	2.3601	0.0182699	0.060084	79.9885	63.1322	43.2283	47.9111	22.0094	37.512
ENSMUSG00000076064	Mir690	FALSE	0.791568	1.48578	0.137338	0.286791	22.1021	19.5136	23.7756	10.6469	13.397	13.8202
ENSMUSG00000020230	Prmt2	TRUE	0.791529	4.60662	4.09264e-06	3.55116e-05	229.441	211.206	215.061	121.552	129.185	128.331
ENSMUSG00000051527	Usp29	TRUE	0.79133	5.27936	1.29638e-07	1.42331e-06	293.642	296.147	357.715	160.591	201.912	185.586
ENSMUSG00000031906	Smpd3	TRUE	0.790821	4.68079	2.85774e-06	2.53403e-05	258.91	213.502	229.11	151.718	131.099	122.408
ENSMUSG00000022422	Dscc1	TRUE	0.790664	0.595274	0.55166	0.72573	2.10496	3.44357	4.32283	0.887242	2.87079	1.97432
ENSMUSG00000031626	Sorbs2	TRUE	0.790376	8.56838	1.04954e-17	3.11035e-16	3495.29	3155.46	3614.97	1928.86	2110.03	1897.32
ENSMUSG00000006930	Hap1	TRUE	0.79012	7.27406	3.48831e-13	7.36233e-12	1468.21	1200.66	1418.97	884.58	746.404	732.472
ENSMUSG00000092470	Gm20518	TRUE	0.789406	1.01731	0.309007	0.503785	8.41984	13.7743	5.40354	7.09794	3.82772	4.9358
ENSMUSG00000003309	Ap1m2	TRUE	0.789163	1.14648	0.251598	0.438745	18.9446	13.7743	6.48425	6.21069	7.65543	8.88443
ENSMUSG00000024854	Pold4	TRUE	0.789037	1.56742	0.117018	0.255385	19.9971	37.8793	25.937	9.75966	22.0094	16.7817
ENSMUSG00000065520	Mir128-1	FALSE	0.788533	1.15682	0.247347	0.433924	12.6298	8.03501	11.8878	6.21069	3.82772	8.88443
ENSMUSG00000005640	Insrr	TRUE	0.788041	0.629824	0.52881	0.707443	6.31488	4.59143	3.24213	7.09794	0	0.987159
ENSMUSG00000092300	Cdk3-ps	TRUE	0.787913	1.10572	0.268849	0.458607	8.41984	9.18286	16.2106	8.87242	7.65543	2.96148
ENSMUSG00000027221	Chst1	TRUE	0.787856	6.09246	1.1119e-09	1.63072e-08	493.613	459.143	467.947	258.187	297.605	267.52
ENSMUSG00000079481	Nhsl2	TRUE	0.787855	6.67624	2.45142e-11	4.4221e-10	707.267	583.112	724.075	377.078	415.307	375.12
ENSMUSG00000098129	RP23-142J2.1	FALSE	0.787787	0.925832	0.354533	0.551563	7.36736	11.4786	7.56496	3.54897	0.956929	10.8587
ENSMUSG00000055069	Rab39	TRUE	0.786505	1.16074	0.245746	0.431836	13.6822	10.3307	11.8878	5.32345	6.6985	8.88443
ENSMUSG00000049288	Lix1l	TRUE	0.785531	2.25417	0.0241855	0.0750017	54.729	58.5408	74.5689	37.2642	45.9326	25.6661
ENSMUSG00000029440	Psmd9	TRUE	0.784856	3.61398	0.00030153	0.00178451	117.878	101.011	121.039	72.7539	59.3296	65.1525
ENSMUSG00000029642	Polr1d	TRUE	0.784723	1.74459	0.081057	0.193965	32.6269	20.6614	25.937	15.9704	17.2247	12.8331
ENSMUSG00000053825	Ppfia2	TRUE	0.784627	7.01482	2.30242e-12	4.47043e-11	1040.9	1093.91	1112.05	666.319	678.463	538.989
ENSMUSG00000022429	Dmc1	TRUE	0.784332	1.25831	0.20828	0.384644	8.41984	8.03501	30.2598	11.5341	7.65543	7.89727
ENSMUSG00000038503	Mesdc2	TRUE	0.784257	4.41283	1.02027e-05	8.22791e-05	216.811	206.614	249.644	133.086	117.702	140.177
ENSMUSG00000031428	Zcchc18	TRUE	0.784142	8.21165	2.18177e-16	5.85992e-15	1534.52	1305.11	1488.14	855.301	888.987	768.997
ENSMUSG00000032289	Thsd4	TRUE	0.783964	4.57593	4.74108e-06	4.0646e-05	222.073	247.937	240.998	119.778	145.453	148.074
ENSMUSG00000048965	Mrgpre	TRUE	0.783556	2.9796	0.00288627	0.012781	74.7261	88.3851	108.071	49.6856	52.6311	55.2809
ENSMUSG00000064417	DQ267102	FALSE	0.783245	1.37569	0.168919	0.331694	37.8893	18.3657	7.56496	5.32345	17.2247	14.8074
ENSMUSG00000075702	Selm	TRUE	0.783141	2.54508	0.0109252	0.0391736	128.403	70.0193	52.9547	43.4749	53.588	49.358
ENSMUSG00000032561	Acpp	TRUE	0.782507	0.716049	0.473961	0.664043	5.2624	1.14786	6.48425	1.77448	4.78464	0.987159
ENSMUSG00000093098	Gm22641	FALSE	0.782479	1.89934	0.0575204	0.14918	61.0439	34.4357	32.4213	12.4214	22.0094	40.4735
ENSMUSG00000014164	Klhl3	TRUE	0.782368	4.04793	5.16719e-05	0.000365482	210.496	145.778	177.236	104.695	111.004	94.7673
ENSMUSG00000038496	Slc19a3	TRUE	0.781505	0.705945	0.480223	0.669306	1.05248	11.4786	7.56496	0	2.87079	8.88443
ENSMUSG00000021087	Rtn1	TRUE	0.781497	7.35557	1.90117e-13	4.11164e-12	2549.11	2729.61	3199.98	1520.73	1619.12	1793.67
ENSMUSG00000070705	Eid2b	TRUE	0.781468	2.62846	0.00857731	0.0320374	63.1488	63.1322	88.6181	39.9259	58.3727	26.6533
ENSMUSG00000010376	Nedd8	TRUE	0.780986	2.45524	0.0140789	0.0484862	65.2538	56.245	106.99	41.7004	41.1479	50.3451
ENSMUSG00000085227	6330418K02Rik	FALSE	0.780476	2.0067	0.0447812	0.123344	33.6794	42.4707	25.937	21.2938	14.3539	23.6918
ENSMUSG00000093661	Eif4e3	TRUE	0.780024	3.99615	6.43819e-05	0.000444415	184.184	174.474	183.72	92.2732	133.97	89.8315
ENSMUSG00000005973	Rcn1	TRUE	0.779626	2.74346	0.00607952	0.0240007	70.5162	63.1322	86.4567	36.3769	55.5019	36.5249
ENSMUSG00000033854	Kcnk10	TRUE	0.777111	3.44261	0.000576135	0.00316163	122.088	96.4201	119.959	79.8518	68.8989	48.3708
ENSMUSG00000085925	Rtl1	TRUE	0.777089	1.61097	0.107185	0.239564	38.9418	37.8793	16.2106	10.6469	18.1816	25.6661
ENSMUSG00000036751	Cox6b1	TRUE	0.776958	2.54903	0.0108024	0.0388128	55.7815	43.6186	68.0847	34.6024	29.6648	33.5634
ENSMUSG00000064115	Cadm2	TRUE	0.77686	7.68031	1.58706e-14	3.72345e-13	2885.9	2899.49	3165.4	1688.42	1849.74	1686.07
ENSMUSG00000045498	Pcdhb3	TRUE	0.776795	2.54468	0.0109378	0.03921	84.1984	66.5758	62.6811	39.9259	30.6217	54.2937
ENSMUSG00000003559	As3mt	TRUE	0.776762	1.95363	0.0507455	0.135971	50.5191	52.8015	83.2146	42.5876	28.7079	37.512
ENSMUSG00000086822	5330413P13Rik	FALSE	0.776426	1.42325	0.154665	0.312421	36.8368	20.6614	20.5335	7.09794	25.8371	12.8331
ENSMUSG00000021278	Amn	TRUE	0.775997	1.05716	0.290438	0.483226	10.5248	10.3307	6.48425	7.09794	1.91386	6.91011
ENSMUSG00000044117	2900011O08Rik	TRUE	0.775308	4.9114	9.04279e-07	8.72513e-06	389.418	368.462	521.982	224.472	254.543	269.494
ENSMUSG00000078306	Gm16493	TRUE	0.774823	1.77631	0.0756819	0.184003	30.5219	26.4007	20.5335	13.3086	17.2247	14.8074
ENSMUSG00000029126	Nsg1	TRUE	0.774016	5.62412	1.86457e-08	2.30563e-07	728.316	643.948	587.906	317.633	417.221	412.632
ENSMUSG00000042348	Arl15	TRUE	0.773962	3.74044	0.0001837	0.00114595	194.709	164.144	217.222	111.793	76.5543	149.061
ENSMUSG00000064225	Paqr9	TRUE	0.772754	3.98561	6.73076e-05	0.000462586	184.184	166.439	164.268	91.3859	84.2097	126.356
ENSMUSG00000070003	Ssbp4	TRUE	0.771815	3.88902	0.000100651	0.00066587	196.814	152.665	190.205	122.439	93.779	99.7031
ENSMUSG00000020526	Znhit3	TRUE	0.77163	2.93816	0.00330167	0.0143677	74.7261	80.3501	77.811	47.0238	50.7172	38.4992
ENSMUSG00000097206	AC124762.1	FALSE	0.771374	0.871551	0.383453	0.579907	16.8397	4.59143	1.08071	3.54897	3.82772	5.92295
ENSMUSG00000040322	Slc25a24	TRUE	0.7713	0.968025	0.333032	0.529109	8.41984	10.3307	5.40354	4.43621	5.74157	3.94864
ENSMUSG00000078143	Gm17344	FALSE	0.770983	1.19415	0.232419	0.415822	6.31488	19.5136	16.2106	7.98518	5.74157	10.8587
ENSMUSG00000032366	Tpm1	TRUE	0.770873	6.80944	9.7979e-12	1.82378e-10	703.057	640.505	689.492	372.642	430.618	388.941
ENSMUSG00000051627	Hist1h1e	TRUE	0.770454	2.49257	0.0126821	0.0442749	143.137	111.342	111.313	57.6707	91.8652	65.1525
ENSMUSG00000002012	Pnck	TRUE	0.770059	4.9199	8.65902e-07	8.37021e-06	382.05	314.513	352.311	238.668	194.257	181.637
ENSMUSG00000038227	Hoxa9	TRUE	0.768959	4.59472	4.33321e-06	3.74393e-05	389.418	276.634	289.63	215.6	169.376	175.714
ENSMUSG00000023918	Gpr115	TRUE	0.768777	1.37374	0.169523	0.33255	11.5773	17.2179	29.1791	7.98518	18.1816	7.89727
ENSMUSG00000005410	Mcm5	TRUE	0.768223	0.957686	0.338221	0.534308	12.6298	3.44357	9.72638	3.54897	2.87079	8.88443
ENSMUSG00000022978	Mis18a	TRUE	0.768069	0.97054	0.331777	0.52783	12.6298	12.6264	2.16142	5.32345	1.91386	8.88443
ENSMUSG00000024500	Ppp2r2b	TRUE	0.76779	5.78621	7.19921e-09	9.56215e-08	527.293	462.587	440.929	245.766	302.389	293.186
ENSMUSG00000022438	Parvb	TRUE	0.767442	2.81443	0.00488639	0.0200049	110.51	90.6808	157.783	52.3473	91.8652	67.1268
ENSMUSG00000017688	Hnf4g	TRUE	0.767189	0.479015	0.631928	0.786095	2.10496	4.59143	1.08071	4.43621	0	0
ENSMUSG00000038760	Trhr	TRUE	0.767089	3.57633	0.000348451	0.00203322	196.814	220.389	138.331	91.3859	114.831	120.433
ENSMUSG00000034472	Rasd2	TRUE	0.766881	3.10761	0.00188604	0.00889213	96.8282	111.342	104.829	60.3325	55.5019	68.114
ENSMUSG00000044528	Tram1l1	TRUE	0.766875	3.91149	9.17284e-05	0.000612014	183.132	161.848	209.657	110.905	133.97	80.947
ENSMUSG00000097868	AL691450.2	FALSE	0.766259	1.53416	0.124989	0.268033	34.7319	19.5136	12.9685	13.3086	10.5262	15.7945
ENSMUSG00000021057	Akap5	TRUE	0.764591	4.91823	8.73281e-07	8.43637e-06	266.278	269.747	249.644	152.606	162.678	147.087
ENSMUSG00000024844	Banf1	TRUE	0.763925	1.38717	0.165389	0.326921	29.4695	9.18286	11.8878	13.3086	10.5262	5.92295
ENSMUSG00000087158	Gm14093	FALSE	0.763751	1.22004	0.22245	0.402565	21.0496	11.4786	10.8071	5.32345	12.4401	7.89727
ENSMUSG00000018143	Mafk	TRUE	0.763384	1.43748	0.150582	0.306331	21.0496	17.2179	27.0177	15.0831	10.5262	12.8331
ENSMUSG00000033316	Galnt9	TRUE	0.763119	4.3835	1.16789e-05	9.3325e-05	218.916	267.451	285.307	152.606	124.401	177.689
ENSMUSG00000035681	Kcnc2	TRUE	0.762987	8.36306	6.11124e-17	1.71746e-15	1132.47	1224.76	1235.25	657.446	710.041	750.241
ENSMUSG00000095375	Gm21955	TRUE	0.762603	2.03401	0.0419505	0.117143	34.7319	32.14	29.1791	16.8576	19.1386	20.7303
ENSMUSG00000034910	Pygo1	TRUE	0.762406	4.96105	7.01134e-07	6.85737e-06	262.068	235.311	233.433	147.282	151.195	132.279
ENSMUSG00000053310	Nrgn	TRUE	0.762103	3.09969	0.00193725	0.00910092	89.4608	73.4629	77.811	48.7983	50.7172	42.4478
ENSMUSG00000023931	Efhb	TRUE	0.761811	1.01206	0.31151	0.506707	9.47232	12.6264	9.72638	7.09794	7.65543	3.94864
ENSMUSG00000045733	Sprn	TRUE	0.761771	5.44773	5.10173e-08	6.0115e-07	325.216	317.957	338.262	212.938	184.687	180.65
ENSMUSG00000084883	Ccdc85c	TRUE	0.761575	2.14094	0.0322792	0.0949997	69.4637	36.7315	52.9547	32.828	31.5786	29.6148
ENSMUSG00000058297	Spock2	TRUE	0.761462	7.23519	4.64879e-13	9.61848e-12	3997.32	3809.74	3631.18	1859.66	2361.7	2528.11
ENSMUSG00000039114	Nrn1	TRUE	0.761399	3.85249	0.000116923	0.000765219	251.543	231.867	270.177	120.665	163.635	160.907
ENSMUSG00000047261	Gap43	TRUE	0.760074	3.64208	0.000270446	0.00162247	222.073	189.397	268.016	106.469	145.453	150.048
ENSMUSG00000056215	Lrguk	TRUE	0.758656	1.5303	0.125944	0.269567	22.1021	33.2879	43.2283	18.6321	28.7079	10.8587
ENSMUSG00000081718	Gm8261	FALSE	0.758581	0.853362	0.393458	0.589776	10.5248	4.59143	5.40354	4.43621	6.6985	0.987159
ENSMUSG00000020057	Dram1	TRUE	0.75792	1.25531	0.209367	0.386069	18.9446	14.9222	16.2106	16.8576	9.56929	2.96148
ENSMUSG00000052291	5330438D12Rik	FALSE	0.757886	2.49235	0.01269	0.0442929	56.8339	68.8715	85.376	46.1366	48.8034	29.6148
ENSMUSG00000008658	Rbfox1	TRUE	0.757471	7.33085	2.28705e-13	4.90581e-12	1591.35	1312	1435.18	789.645	930.135	847.97
ENSMUSG00000068373	D430041D05Rik	TRUE	0.757399	7.35802	1.86657e-13	4.04236e-12	888.293	979.123	1069.9	550.09	581.813	606.116
ENSMUSG00000077925	Mir453	FALSE	0.757138	1.45033	0.146966	0.300826	19.9971	26.4007	16.2106	9.75966	8.61236	18.756
ENSMUSG00000018451	6330403K07Rik	FALSE	0.757092	5.13286	2.85374e-07	2.98158e-06	443.094	351.245	429.041	214.713	255.5	254.687
ENSMUSG00000050071	Bex1	TRUE	0.757004	1.90487	0.0567971	0.147766	25.2595	34.4357	45.3898	20.4066	22.9663	18.756
ENSMUSG00000031343	Gabra3	TRUE	0.755698	6.02795	1.66048e-09	2.38861e-08	743.051	864.337	920.764	405.47	521.526	571.565
ENSMUSG00000022180	Slc7a8	TRUE	0.75555	4.71589	2.40659e-06	2.16566e-05	256.805	228.424	250.724	131.312	148.324	156.958
ENSMUSG00000037525	Bcdin3d	TRUE	0.755544	1.23316	0.217516	0.396045	11.5773	11.4786	18.372	7.09794	8.61236	8.88443
ENSMUSG00000084048	Gm12042	FALSE	0.754906	0.833956	0.404306	0.600894	4.20992	2.29572	14.0492	5.32345	0.956929	5.92295
ENSMUSG00000000766	Oprm1	TRUE	0.754804	4.85382	1.21104e-06	1.15228e-05	245.228	266.303	237.756	164.14	124.401	154.984
ENSMUSG00000022305	Lrp12	TRUE	0.754315	5.1604	2.46427e-07	2.61451e-06	446.252	508.501	579.26	243.992	307.174	359.326
ENSMUSG00000056755	Grm7	TRUE	0.754011	7.20312	5.88494e-13	1.2034e-11	2054.44	2210.77	2291.1	1358.37	1234.44	1294.17
ENSMUSG00000041313	Slc7a1	TRUE	0.753665	4.62183	3.80365e-06	3.31684e-05	250.49	278.929	292.872	145.508	195.213	147.087
ENSMUSG00000071649	B3gat3	TRUE	0.75354	3.34821	0.000813342	0.0043074	110.51	109.047	100.506	70.0921	61.2434	58.2424
ENSMUSG00000046546	Fam43a	TRUE	0.753096	2.47318	0.0133917	0.0464028	64.2013	61.9843	105.909	43.4749	42.1049	52.3194
ENSMUSG00000033467	Crlf2	TRUE	0.752868	1.90445	0.0568522	0.147882	39.9943	37.8793	28.0984	23.9555	22.0094	16.7817
ENSMUSG00000015968	Cacna1d	TRUE	0.752862	6.85803	6.98165e-12	1.31824e-10	1542.94	1369.39	1641.6	1007.02	921.522	772.946
ENSMUSG00000044067	Gpr22	TRUE	0.752861	5.96456	2.45301e-09	3.44382e-08	447.304	494.727	559.807	290.128	275.595	325.762
ENSMUSG00000020492	Ska2	TRUE	0.75285	2.74406	0.00606842	0.0239726	91.5658	81.4979	90.7795	46.1366	60.2865	50.3451
ENSMUSG00000083152	Apc-ps1	FALSE	0.752672	1.28007	0.200519	0.374084	15.7872	11.4786	21.6142	13.3086	3.82772	11.8459
ENSMUSG00000057863	Rpl36	TRUE	0.752586	0.975591	0.329267	0.525271	6.31488	10.3307	8.64567	6.21069	5.74157	2.96148
ENSMUSG00000063019	Manbal	TRUE	0.752165	2.38733	0.0169713	0.0565807	62.0963	45.9143	63.7618	29.279	30.6217	42.4478
ENSMUSG00000031137	Fgf13	TRUE	0.75208	4.32537	1.52279e-05	0.000119088	264.173	241.05	331.778	157.929	199.998	139.189
ENSMUSG00000024236	Svil	TRUE	0.751832	4.818	1.45006e-06	1.35758e-05	408.362	303.034	436.606	246.653	222.964	212.239
ENSMUSG00000037940	Inpp4b	TRUE	0.751508	5.61439	1.97261e-08	2.42401e-07	608.334	598.034	584.663	361.995	347.365	354.39
ENSMUSG00000001120	Pcbp3	TRUE	0.751168	5.65255	1.58086e-08	1.98123e-07	426.255	394.863	421.476	236.894	235.404	266.533
ENSMUSG00000097069	AC158642.1	FALSE	0.751132	1.0694	0.28489	0.476653	12.6298	12.6264	6.48425	7.09794	2.87079	8.88443
ENSMUSG00000087006	Gm13889	FALSE	0.750709	1.58626	0.11268	0.248639	21.0496	17.2179	23.7756	9.75966	10.5262	16.7817
ENSMUSG00000095045	Gm22851	FALSE	0.750447	0.774722	0.438504	0.632694	14.7347	1.14786	3.24213	1.77448	3.82772	5.92295
ENSMUSG00000027950	Chrnb2	TRUE	0.750401	4.50054	6.77797e-06	5.63318e-05	400.995	469.474	431.203	226.247	247.845	300.096
ENSMUSG00000020524	Gria1	TRUE	0.750399	8.57601	9.82192e-18	2.92174e-16	1599.77	1580.6	1706.44	978.628	1032.53	893.379
ENSMUSG00000064796	Terc	FALSE	0.750139	1.19797	0.230928	0.413776	10.5248	13.7743	10.8071	5.32345	5.74157	9.87159
ENSMUSG00000053519	Kcnip1	TRUE	0.750097	6.10892	1.00309e-09	1.48079e-08	576.759	526.867	505.772	311.422	298.562	347.48
ENSMUSG00000029431	B3gnt4	TRUE	0.749791	1.08143	0.279507	0.470046	16.8397	12.6264	5.40354	7.09794	4.78464	8.88443
ENSMUSG00000097789	AC129605.1	FALSE	0.749326	2.59467	0.00946804	0.0348606	69.4637	52.8015	74.5689	33.7152	34.4494	49.358
ENSMUSG00000084885	3010001F23Rik	FALSE	0.749198	2.09087	0.0365395	0.105086	46.3091	43.6186	39.9862	22.1811	35.4064	19.7432
ENSMUSG00000025432	Avil	TRUE	0.749	0.704301	0.481245	0.669666	7.36736	3.44357	7.56496	8.87242	0	1.97432
ENSMUSG00000086916	Gm15903	FALSE	0.74835	1.00792	0.313492	0.508861	9.47232	3.44357	14.0492	3.54897	5.74157	6.91011
ENSMUSG00000034681	Rnps1	TRUE	0.748277	3.26125	0.00110922	0.00560746	162.082	167.587	103.748	83.4008	103.348	71.0755
ENSMUSG00000045045	Lrfn4	TRUE	0.748102	3.15866	0.00158495	0.00767929	119.983	122.821	128.604	69.2049	100.478	51.3323
ENSMUSG00000062209	Erbb4	TRUE	0.747729	5.69602	1.22638e-08	1.56433e-07	1043.01	1290.19	1275.24	618.408	713.869	817.368
ENSMUSG00000038539	Atf5	TRUE	0.747634	1.029	0.303481	0.497782	28.417	6.88715	4.32283	5.32345	9.56929	8.88443
ENSMUSG00000097402	AC159900.1	FALSE	0.747123	1.55459	0.120045	0.260048	17.8922	27.5486	37.8248	21.2938	16.2678	11.8459
ENSMUSG00000034203	Chchd4	TRUE	0.74696	1.82118	0.068579	0.171052	31.5744	34.4357	27.0177	20.4066	21.0524	13.8202
ENSMUSG00000091705	H2-Q2	TRUE	0.746827	1.06662	0.286142	0.478046	9.47232	19.5136	9.72638	2.66173	6.6985	13.8202
ENSMUSG00000046449	C77370	TRUE	0.746715	6.26897	3.63441e-10	5.70718e-09	480.984	579.668	545.758	311.422	308.131	337.608
ENSMUSG00000074867	Zfp808	TRUE	0.746646	0.869	0.384847	0.581317	13.6822	18.3657	1.08071	7.98518	4.78464	6.91011
ENSMUSG00000049097	Ankrd34a	TRUE	0.746638	2.6782	0.00740193	0.0283732	79.9885	63.1322	97.2638	43.4749	50.7172	49.358
ENSMUSG00000059493	Nhs	TRUE	0.746419	4.8206	1.4313e-06	1.34321e-05	392.575	405.194	452.817	253.751	290.906	200.393
ENSMUSG00000089271	Gm24552	FALSE	0.746046	1.15357	0.248675	0.435308	15.7872	9.18286	23.7756	11.5341	6.6985	10.8587
ENSMUSG00000003352	Cacnb3	TRUE	0.745752	4.11389	3.89053e-05	0.000283317	195.761	172.179	175.075	104.695	121.53	97.7287
ENSMUSG00000028497	Ptplad2	TRUE	0.745748	1.00965	0.312663	0.507915	10.5248	12.6264	14.0492	1.77448	3.82772	16.7817
ENSMUSG00000030103	Bhlhe40	TRUE	0.745592	5.35576	8.51963e-08	9.62871e-07	331.531	358.132	403.104	215.6	227.749	208.291
ENSMUSG00000048216	Gpr85	TRUE	0.745372	4.68588	2.7876e-06	2.48021e-05	288.38	249.085	283.146	152.606	157.893	179.663
ENSMUSG00000049872	Fam26e	TRUE	0.745056	1.04871	0.294313	0.487358	12.6298	17.2179	2.16142	3.54897	5.74157	9.87159
ENSMUSG00000045967	Gpr158	TRUE	0.744725	8.19559	2.49363e-16	6.64097e-15	2032.34	2159.12	2006.88	1117.93	1327.26	1254.68
ENSMUSG00000028654	Mycl1	TRUE	0.744532	2.62028	0.00878581	0.0327154	77.8836	51.6536	83.2146	41.7004	42.1049	43.435
ENSMUSG00000020701	Tmem132e	TRUE	0.744313	3.35773	0.000785867	0.00418016	124.193	115.934	119.959	62.9942	89.9513	62.191
ENSMUSG00000024847	Aip	TRUE	0.744067	1.97941	0.0477694	0.129716	38.9418	52.8015	38.9055	16.8576	25.8371	35.5377
ENSMUSG00000033066	Gas7	TRUE	0.743556	5.46623	4.597e-08	5.44116e-07	696.742	623.287	628.972	348.686	373.202	443.234
ENSMUSG00000077107	Mir344c	FALSE	0.743131	1.05563	0.291136	0.48403	4.20992	13.7743	16.2106	12.4214	4.78464	2.96148
ENSMUSG00000022525	Hrasls	TRUE	0.742991	2.36801	0.0178839	0.0589991	44.2042	59.6886	54.0354	29.279	36.3633	28.6276
ENSMUSG00000069744	Psmb3	TRUE	0.742902	2.61582	0.00890135	0.0330597	65.2538	71.1672	59.439	38.1514	32.5356	46.3965
ENSMUSG00000044081	4930441O14Rik	FALSE	0.742768	1.69301	0.0904531	0.210741	26.312	19.5136	31.3406	15.0831	14.3539	16.7817
ENSMUSG00000028629	Exo5	TRUE	0.742647	1.62162	0.104884	0.235455	30.5219	21.8093	21.6142	15.0831	14.3539	14.8074
ENSMUSG00000060678	Hist1h4c	TRUE	0.742615	1.18084	0.237668	0.42192	28.417	21.8093	20.5335	5.32345	8.61236	28.6276
ENSMUSG00000049556	Lingo1	TRUE	0.742209	5.09528	3.48222e-07	3.58593e-06	539.922	478.657	561.969	299.001	315.786	330.698
ENSMUSG00000031932	Gpr83	TRUE	0.741776	2.9792	0.00289004	0.0127918	158.925	135.447	139.411	78.9645	92.8221	87.8572
ENSMUSG00000098024	RP23-251E2.4	FALSE	0.741323	1.57321	0.115671	0.253182	27.3645	26.4007	19.4528	22.1811	12.4401	8.88443
ENSMUSG00000031778	Cx3cl1	TRUE	0.740651	6.89157	5.51815e-12	1.04945e-10	1859.73	1907.74	1778.85	959.109	1114.82	1246.78
ENSMUSG00000024098	Twsg1	TRUE	0.740372	4.06349	4.83449e-05	0.000343692	229.441	199.727	199.931	144.62	102.391	129.318
ENSMUSG00000014748	Tex261	TRUE	0.740318	4.17783	2.94299e-05	0.000218349	308.377	305.33	293.953	137.523	183.73	223.098
ENSMUSG00000086645	Gm15743	FALSE	0.740157	1.49628	0.134581	0.28302	19.9971	25.2529	12.9685	12.4214	12.4401	9.87159
ENSMUSG00000047658	Gal3st3	TRUE	0.740045	3.6958	0.000219193	0.00134049	163.134	126.264	168.591	85.1752	93.779	95.7544
ENSMUSG00000026475	Rgs16	TRUE	0.739254	1.3907	0.164316	0.325371	12.6298	16.07	21.6142	10.6469	8.61236	10.8587
ENSMUSG00000056316	Gm9996	TRUE	0.739144	0.999999	0.317311	0.512417	16.8397	9.18286	5.40354	4.43621	11.4831	2.96148
ENSMUSG00000001175	Calm1	TRUE	0.738571	7.62853	2.37442e-14	5.47673e-13	3706.84	3475.71	4186.67	2086.79	2438.25	2290.21
ENSMUSG00000086486	2310043D23Rik	FALSE	0.737971	1.31929	0.187072	0.356279	16.8397	17.2179	21.6142	18.6321	10.5262	3.94864
ENSMUSG00000059401	Mamld1	TRUE	0.737767	5.6742	1.39339e-08	1.76452e-07	436.779	423.56	451.736	274.158	286.122	226.059
ENSMUSG00000036957	Lrfn3	TRUE	0.737713	3.13808	0.00170059	0.00814941	106.301	117.082	89.6988	58.558	66.985	62.191
ENSMUSG00000057530	Ece1	TRUE	0.737438	6.12645	8.98603e-10	1.33822e-08	476.774	518.832	504.691	290.128	328.227	281.34
ENSMUSG00000035910	Dcdc2a	TRUE	0.737287	1.40071	0.161301	0.321582	39.9943	36.7315	27.0177	6.21069	30.6217	25.6661
ENSMUSG00000075391	Gm13443	FALSE	0.736305	0.544965	0.585777	0.751637	5.2624	1.14786	4.32283	4.43621	0	1.97432
ENSMUSG00000048478	4732415M23Rik	TRUE	0.736211	0.894812	0.370888	0.568151	10.5248	3.44357	10.8071	6.21069	7.65543	0.987159
ENSMUSG00000065589	Mir301	FALSE	0.736156	0.799522	0.423988	0.619058	4.20992	14.9222	3.24213	2.66173	2.87079	7.89727
ENSMUSG00000097615	AC131980.1	FALSE	0.735724	1.30041	0.193461	0.364366	15.7872	21.8093	14.0492	11.5341	12.4401	6.91011
ENSMUSG00000056629	Fkbp2	TRUE	0.735588	2.47874	0.0131846	0.0457961	54.729	50.5057	81.0532	40.8131	30.6217	40.4735
ENSMUSG00000094095	Gm25648	FALSE	0.735491	0.760862	0.446739	0.640765	13.6822	5.73929	1.08071	1.77448	7.65543	2.96148
ENSMUSG00000088404	Gm25885	FALSE	0.735287	0.846806	0.397103	0.593772	7.36736	2.29572	10.8071	1.77448	6.6985	3.94864
ENSMUSG00000060380	C030014I23Rik	FALSE	0.735169	0.885132	0.376085	0.57238	12.6298	9.18286	7.56496	9.75966	2.87079	4.9358
ENSMUSG00000086602	Gm15609	FALSE	0.734887	3.91509	9.03687e-05	0.000603709	152.61	166.439	138.331	99.3711	82.2959	92.7929
ENSMUSG00000032890	Rims3	TRUE	0.734803	5.75128	8.8569e-09	1.15594e-07	736.736	723.151	859.163	384.176	466.024	544.912
ENSMUSG00000021194	Chga	TRUE	0.734687	6.10236	1.04514e-09	1.54141e-08	767.258	638.209	651.667	370.867	442.101	424.478
ENSMUSG00000060568	Fam78b	TRUE	0.734591	4.3809	1.18189e-05	9.42958e-05	223.126	183.657	245.321	124.214	133.013	135.241
ENSMUSG00000002900	Lamb1	TRUE	0.733756	4.13998	3.47342e-05	0.0002553	262.068	222.684	226.949	135.748	142.582	150.048
ENSMUSG00000064566	Gm24144	FALSE	0.733626	0.634525	0.525738	0.705107	11.5773	2.29572	0	4.43621	0.956929	2.96148
ENSMUSG00000086526	Gm12762	FALSE	0.733607	0.776244	0.437605	0.632161	4.20992	11.4786	3.24213	2.66173	6.6985	1.97432
ENSMUSG00000030772	Dkk3	TRUE	0.733471	4.90094	9.53813e-07	9.1862e-06	399.943	374.202	462.543	199.629	264.112	281.34
ENSMUSG00000003072	Atp5d	TRUE	0.733394	3.44043	0.0005808	0.00317948	148.4	162.996	169.671	92.2732	105.262	91.8058
ENSMUSG00000006442	Srm	TRUE	0.733251	2.64666	0.008129	0.0306754	78.936	87.2372	132.927	43.4749	74.6404	62.191
ENSMUSG00000025038	Efhc2	TRUE	0.732724	1.66356	0.0962004	0.220652	27.3645	28.6964	27.0177	15.0831	19.1386	15.7945
ENSMUSG00000070366	Ppapdc1a	TRUE	0.732253	2.36857	0.0178571	0.0589478	102.091	47.0622	68.0847	41.7004	43.0618	46.3965
ENSMUSG00000037386	Rims2	TRUE	0.731822	8.36552	5.98479e-17	1.68795e-15	1687.13	1689.65	1652.4	1032.75	1071.76	922.994
ENSMUSG00000029869	Ephb6	TRUE	0.731769	5.47214	4.44625e-08	5.26668e-07	384.155	352.392	404.185	239.555	210.524	236.918
ENSMUSG00000038700	Hoxb5	TRUE	0.730339	5.03836	4.69535e-07	4.73924e-06	588.337	470.622	582.502	402.808	298.562	287.263
ENSMUSG00000013846	St3gal1	TRUE	0.729611	4.16022	3.17937e-05	0.000235002	209.444	250.233	220.465	161.478	126.315	121.421
ENSMUSG00000024253	Dync2li1	TRUE	0.729499	2.33942	0.0193138	0.0628745	56.8339	53.9493	71.3268	29.279	31.5786	49.358
ENSMUSG00000028176	Lrrc7	TRUE	0.729447	8.32887	8.1618e-17	2.26149e-15	1465.05	1502.55	1693.47	965.319	919.609	925.955
ENSMUSG00000025372	Baiap2	TRUE	0.728996	4.57225	4.82509e-06	4.12988e-05	487.298	312.217	358.795	247.541	233.491	218.162
ENSMUSG00000084803	5830444B04Rik	FALSE	0.728907	0.69007	0.49015	0.676384	2.10496	3.44357	12.9685	4.43621	6.6985	0
ENSMUSG00000086370	Ftx	FALSE	0.72886	6.56449	5.22106e-11	9.11575e-10	1714.49	1545.02	1693.47	1062.92	990.421	934.84
ENSMUSG00000019738	Polr2i	TRUE	0.728442	1.67676	0.0935901	0.21607	36.8368	27.5486	24.8563	13.3086	22.9663	17.7689
ENSMUSG00000039391	Ccdc81	TRUE	0.728244	1.3914	0.164105	0.325117	18.9446	21.8093	18.372	13.3086	13.397	8.88443
ENSMUSG00000024425	Ndfip1	TRUE	0.72812	6.20736	5.38833e-10	8.2159e-09	1357.7	1423.34	1296.85	657.446	860.279	945.698
ENSMUSG00000015981	Stk32c	TRUE	0.727867	2.97431	0.0029365	0.0129683	99.9856	98.7158	91.8602	53.2345	65.0712	57.2552
ENSMUSG00000097007	AC167234.1	FALSE	0.727648	2.32565	0.0200372	0.0648014	72.6212	45.9143	51.874	41.7004	34.4494	26.6533
ENSMUSG00000001870	Ltbp1	TRUE	0.726618	2.64809	0.00809472	0.030568	104.196	90.6808	131.846	71.8666	54.5449	71.0755
ENSMUSG00000035864	Syt1	TRUE	0.726322	6.95623	3.49508e-12	6.71994e-11	3454.24	3879.76	3784.64	1907.57	2609.54	2204.33
ENSMUSG00000074868	Gm6478	FALSE	0.726027	0.853719	0.393261	0.589592	4.20992	4.59143	12.9685	4.43621	4.78464	3.94864
ENSMUSG00000074649	BC029722	FALSE	0.725979	2.82552	0.00472044	0.0194467	108.405	74.6108	123.201	47.9111	74.6404	63.1782
ENSMUSG00000028464	Tpm2	TRUE	0.725932	0.888118	0.374477	0.571151	7.36736	8.03501	3.24213	4.43621	4.78464	1.97432
ENSMUSG00000042606	Hirip3	TRUE	0.725897	2.26384	0.0235838	0.0734826	99.9856	78.0543	97.2638	62.1069	78.4682	25.6661
ENSMUSG00000065561	Mir369	FALSE	0.725841	0.891439	0.372694	0.569882	17.8922	10.3307	1.08071	7.98518	5.74157	3.94864
ENSMUSG00000063434	Sorcs3	TRUE	0.725241	5.92704	3.08445e-09	4.27699e-08	428.36	445.369	448.494	261.736	281.337	256.661
ENSMUSG00000022076	Klhl1	TRUE	0.724399	2.79679	0.00516132	0.0209509	217.863	151.517	138.331	121.552	92.8221	92.7929
ENSMUSG00000054450	Gm9945	TRUE	0.72363	1.80912	0.0704329	0.174516	38.9418	40.175	33.502	31.9407	18.1816	17.7689
ENSMUSG00000001763	Tspan33	TRUE	0.723516	4.32247	1.54295e-05	0.000120486	215.758	193.988	208.577	112.68	133.013	129.318
ENSMUSG00000041771	Slc24a4	TRUE	0.723321	5.91601	3.29852e-09	4.5578e-08	530.45	580.816	613.843	368.205	309.088	367.223
ENSMUSG00000097746	AC124336.1	FALSE	0.722378	1.09898	0.271775	0.461775	16.8397	6.88715	8.64567	7.98518	5.74157	5.92295
ENSMUSG00000057176	Gm166	TRUE	0.722263	1.40437	0.160209	0.320092	18.9446	17.2179	18.372	9.75966	9.56929	13.8202
ENSMUSG00000063568	Jazf1	TRUE	0.72219	2.85642	0.00428449	0.0179693	94.7232	98.7158	86.4567	65.6559	66.985	36.5249
ENSMUSG00000044393	Dsg2	TRUE	0.72184	1.89866	0.0576092	0.149337	26.312	39.0272	42.1476	20.4066	21.0524	23.6918
ENSMUSG00000045038	Prkce	TRUE	0.721827	6.24895	4.13211e-10	6.3995e-09	931.445	765.621	880.778	505.728	572.243	485.682
ENSMUSG00000086605	Gm14290	FALSE	0.72148	4.49369	7.00008e-06	5.80554e-05	229.441	221.537	243.159	140.184	138.755	142.151
ENSMUSG00000028137	Celf3	TRUE	0.721087	4.54349	5.53298e-06	4.67737e-05	265.225	222.684	256.128	157.042	148.324	146.1
ENSMUSG00000020919	Stat5b	TRUE	0.720851	4.05368	5.04178e-05	0.00035722	226.283	179.066	215.061	136.635	131.099	108.587
ENSMUSG00000044320	1700001O22Rik	TRUE	0.719232	2.14284	0.0321259	0.0946902	55.7815	41.3229	47.5512	23.9555	28.7079	35.5377
ENSMUSG00000021130	Galnt16	TRUE	0.719139	7.22502	5.0101e-13	1.03254e-11	952.495	914.843	994.252	537.669	577.985	623.885
ENSMUSG00000020875	Hoxb9	TRUE	0.71911	5.83083	5.51514e-09	7.41277e-08	435.727	431.595	453.898	258.187	247.845	297.135
ENSMUSG00000078161	BC007180	TRUE	0.718937	3.76801	0.000164556	0.00103693	192.604	196.284	186.963	131.312	133.97	83.9085
ENSMUSG00000073158	9030624G23Rik	TRUE	0.718626	0.865842	0.386577	0.58312	9.47232	16.07	3.24213	12.4214	3.82772	0.987159
ENSMUSG00000009394	Syn2	TRUE	0.718566	7.00982	2.38622e-12	4.62744e-11	1285.08	1282.16	1442.75	761.254	835.399	841.059
ENSMUSG00000040009	Gnaz	TRUE	0.718436	4.25387	2.10106e-05	0.000159717	244.175	212.354	219.384	146.395	133.013	131.292
ENSMUSG00000030075	Cntn3	TRUE	0.718424	5.99005	2.09771e-09	2.97414e-08	516.768	561.303	607.358	328.28	330.14	366.236
ENSMUSG00000028833	Ncdn	TRUE	0.718148	2.86822	0.00412793	0.017413	1928.14	1733.27	2167.9	967.094	1205.73	1371.16
ENSMUSG00000065472	Mir125b-2	FALSE	0.717532	0.832479	0.405138	0.601735	6.31488	6.88715	5.40354	2.66173	7.65543	0.987159
ENSMUSG00000022434	Fam118a	TRUE	0.717338	3.31199	0.00092635	0.00481531	107.353	162.996	135.089	75.4156	87.0805	83.9085
ENSMUSG00000049583	Grm5	TRUE	0.717096	8.52464	1.53291e-17	4.45902e-16	3390.04	3515.89	3227	1948.38	2124.38	2091.79
ENSMUSG00000026185	Igfbp5	TRUE	0.716677	3.359	0.00078225	0.00416232	266.278	189.397	247.482	97.5966	165.549	165.843
ENSMUSG00000030750	Nsmce1	TRUE	0.716219	1.50442	0.132473	0.279781	26.312	25.2529	16.2106	16.8576	13.397	10.8587
ENSMUSG00000045034	Ankrd34b	TRUE	0.715242	3.49536	0.00047343	0.00265249	156.82	173.327	231.272	118.89	135.884	86.87
ENSMUSG00000048232	Fbxo10	TRUE	0.714823	5.34001	9.29405e-08	1.0444e-06	404.152	384.532	368.522	217.374	225.835	262.584
ENSMUSG00000072653	Zfp783	FALSE	0.714713	4.08169	4.47087e-05	0.000320108	228.388	220.389	252.886	154.38	142.582	130.305
ENSMUSG00000047428	Dlk2	TRUE	0.714448	2.28445	0.0223449	0.0705142	92.6183	81.4979	43.2283	47.9111	46.8895	37.512
ENSMUSG00000051989	Smim11	TRUE	0.714114	1.87677	0.0605503	0.155301	30.5219	36.7315	42.1476	25.73	21.0524	19.7432
ENSMUSG00000053550	Shisa7	TRUE	0.713592	7.17017	7.49072e-13	1.51993e-11	988.279	996.341	1155.28	648.574	640.185	625.859
ENSMUSG00000085334	Gm12940	FALSE	0.713485	5.71119	1.1219e-08	1.44038e-07	799.885	754.143	966.154	571.384	483.249	481.734
ENSMUSG00000047394	Odf3b	TRUE	0.713029	0.953366	0.340405	0.536638	14.7347	11.4786	3.24213	4.43621	7.65543	5.92295
ENSMUSG00000067722	BC003965	TRUE	0.712949	2.6728	0.00752211	0.028736	89.4608	122.821	90.7795	86.0625	57.4157	40.4735
ENSMUSG00000050052	2610019F03Rik	TRUE	0.712807	2.73649	0.00620992	0.0244581	87.3559	107.899	86.4567	69.2049	44.9757	57.2552
ENSMUSG00000030030	1700003E16Rik	TRUE	0.712405	1.61908	0.10543	0.236378	23.1546	25.2529	33.502	15.9704	15.3109	18.756
ENSMUSG00000047446	Arl4a	TRUE	0.712023	3.51307	0.000442962	0.00250224	179.974	148.074	173.994	87.837	127.272	91.8058
ENSMUSG00000023968	Crip3	TRUE	0.712004	1.32342	0.185694	0.354128	15.7872	26.4007	19.4528	12.4214	19.1386	5.92295
ENSMUSG00000020440	Arf5	TRUE	0.711996	2.13251	0.032965	0.0965316	55.7815	47.0622	43.2283	33.7152	28.7079	26.6533
ENSMUSG00000030098	Grip2	TRUE	0.711735	5.26268	1.41973e-07	1.5544e-06	530.45	451.108	412.831	314.084	288.992	247.777
ENSMUSG00000028480	Glipr2	TRUE	0.711107	1.20136	0.229611	0.411837	19.9971	21.8093	6.48425	6.21069	9.56929	13.8202
ENSMUSG00000045763	Basp1	TRUE	0.710822	4.70949	2.4834e-06	2.22588e-05	333.636	299.591	379.329	183.659	241.146	194.47
ENSMUSG00000000303	Cdh1	TRUE	0.710683	0.640513	0.521839	0.702406	3.15744	0	11.8878	6.21069	0.956929	1.97432
ENSMUSG00000027520	Zdbf2	TRUE	0.710155	6.8305	8.46183e-12	1.5901e-10	949.337	949.279	1037.48	585.58	662.195	546.886
ENSMUSG00000063689	Hist2h2ab	TRUE	0.709892	1.7368	0.0824226	0.196457	28.417	43.6186	29.1791	12.4214	22.9663	26.6533
ENSMUSG00000091272	Gm17641	TRUE	0.709202	0.797488	0.425167	0.620321	3.15744	10.3307	9.72638	3.54897	7.65543	2.96148
ENSMUSG00000024766	Lipo1	TRUE	0.708838	2.00787	0.0446576	0.123069	35.7843	45.9143	36.7441	26.6173	23.9232	21.7175
ENSMUSG00000031847	1700030J22Rik	TRUE	0.708828	1.95797	0.0502336	0.135128	41.0467	33.2879	34.5827	23.9555	25.8371	16.7817
ENSMUSG00000026087	Mrpl30	TRUE	0.707627	2.78346	0.00537832	0.0216202	79.9885	76.9065	83.2146	46.1366	52.6311	48.3708
ENSMUSG00000035596	Mboat7	TRUE	0.707138	6.82253	8.94534e-12	1.67696e-10	940.918	896.477	974.799	598.001	523.44	601.18
ENSMUSG00000061650	Med9	TRUE	0.707103	2.60654	0.00914622	0.0338337	73.6736	59.6886	64.8425	39.9259	41.1479	40.4735
ENSMUSG00000030839	Sergef	TRUE	0.706713	3.18068	0.00146932	0.00718971	115.773	121.673	102.667	66.5432	71.7697	70.0883
ENSMUSG00000031723	Txnl4b	TRUE	0.706525	1.29285	0.196064	0.368014	23.1546	21.8093	20.5335	6.21069	11.4831	22.7047
ENSMUSG00000052155	Acvr2a	TRUE	0.706095	5.87987	4.10599e-09	5.59507e-08	617.806	622.139	725.156	432.087	371.288	400.787
ENSMUSG00000067288	Rps28	TRUE	0.705838	1.26786	0.204849	0.380228	19.9971	16.07	23.7756	8.87242	24.8801	2.96148
ENSMUSG00000042804	Gpr153	TRUE	0.705618	4.78294	1.72747e-06	1.59271e-05	290.485	383.385	320.97	207.615	184.687	217.175
ENSMUSG00000018899	Irf1	TRUE	0.705548	1.23706	0.216063	0.394219	22.1021	13.7743	19.4528	8.87242	16.2678	8.88443
ENSMUSG00000025035	Arl3	TRUE	0.705151	3.12588	0.00177277	0.00843885	116.825	91.8286	108.071	57.6707	66.985	70.0883
ENSMUSG00000021303	Gng4	TRUE	0.705074	3.48463	0.000492814	0.00275034	148.4	140.039	180.478	88.7242	98.5637	100.69
ENSMUSG00000034880	Mrpl34	TRUE	0.704095	1.53418	0.124986	0.268033	23.1546	28.6964	21.6142	17.7448	14.3539	12.8331
ENSMUSG00000067199	Frat1	FALSE	0.703519	0.731897	0.464231	0.655772	5.2624	4.59143	9.72638	7.98518	0	3.94864
ENSMUSG00000028051	Hcn3	TRUE	0.703267	3.32452	0.000885699	0.00462995	159.977	129.708	118.878	92.2732	71.7697	86.87
ENSMUSG00000047606	Ankrd34c	TRUE	0.703098	2.08296	0.0372552	0.106639	48.4141	36.7315	50.7933	31.0535	27.7509	24.679
ENSMUSG00000084744	Gm25291	FALSE	0.70184	1.72959	0.0837028	0.198767	305.219	175.622	127.524	103.807	125.358	145.112
ENSMUSG00000078591	Hs3st4	TRUE	0.701792	2.5787	0.00991716	0.0361261	70.5162	90.6808	67.0039	34.6024	53.588	52.3194
ENSMUSG00000043948	Olfr691	TRUE	0.701439	1.12387	0.261067	0.450043	24.2071	8.03501	7.56496	6.21069	9.56929	8.88443
ENSMUSG00000034997	Htr2a	TRUE	0.701025	3.11166	0.00186039	0.00878699	97.8807	118.229	97.2638	74.5283	53.588	64.1653
ENSMUSG00000045349	Sh2d5	TRUE	0.700859	4.70335	2.55932e-06	2.28873e-05	346.266	297.295	313.406	214.713	201.912	171.766
ENSMUSG00000038253	Hoxa5	TRUE	0.700632	4.71235	2.44878e-06	2.19735e-05	302.062	332.879	366.36	196.081	195.213	225.072
ENSMUSG00000019718	L3hypdh	TRUE	0.700592	2.39013	0.0168426	0.0562706	57.8864	65.4279	58.3583	26.6173	44.9757	40.4735
ENSMUSG00000024608	Rps14	TRUE	0.700058	1.92274	0.0545127	0.143266	38.9418	37.8793	33.502	22.1811	19.1386	26.6533
ENSMUSG00000061731	Ext1	TRUE	0.699712	5.03352	4.81557e-07	4.84507e-06	335.741	362.723	305.841	192.532	199.041	227.047
ENSMUSG00000019797	1700021F05Rik	TRUE	0.699385	1.73697	0.0823926	0.196457	45.2567	52.8015	23.7756	28.3917	32.5356	13.8202
ENSMUSG00000037196	Pacrg	TRUE	0.699278	2.59436	0.0094767	0.0348794	83.146	81.4979	51.874	51.46	43.0618	38.4992
ENSMUSG00000056155	Nanos3	TRUE	0.69927	1.35134	0.176586	0.342231	22.1021	11.4786	27.0177	16.8576	9.56929	10.8587
ENSMUSG00000041084	Ostc	TRUE	0.699264	2.86395	0.00418397	0.0176234	84.1984	88.3851	87.5374	54.1218	47.8464	58.2424
ENSMUSG00000051499	Zfp786	TRUE	0.699251	1.76939	0.0768291	0.18624	26.312	28.6964	33.502	20.4066	17.2247	16.7817
ENSMUSG00000040952	Rps19	TRUE	0.698891	2.23657	0.0253147	0.0778603	77.8836	101.011	58.3583	74.5283	40.191	30.6019
ENSMUSG00000070802	Pnmal2	TRUE	0.698821	5.99679	2.01251e-09	2.87142e-08	1175.62	1004.38	1121.78	591.79	691.86	752.215
ENSMUSG00000003273	Car11	TRUE	0.698753	3.72501	0.000195307	0.00121086	398.89	278.929	217.222	183.659	191.386	176.701
ENSMUSG00000057278	Snrpg	TRUE	0.698608	0.935534	0.349513	0.546695	10.5248	12.6264	4.32283	6.21069	6.6985	3.94864
ENSMUSG00000026970	Rbms1	TRUE	0.698386	6.32875	2.47151e-10	3.96398e-09	754.628	826.458	720.833	477.336	509.086	431.388
ENSMUSG00000079560	Hoxa3	TRUE	0.698368	4.78199	1.73566e-06	1.59932e-05	399.943	461.439	430.122	297.226	241.146	256.661
ENSMUSG00000074580	4931440P22Rik	TRUE	0.698073	0.948951	0.342646	0.5392	13.6822	8.03501	11.8878	4.43621	14.3539	1.97432
ENSMUSG00000028003	Lrat	TRUE	0.697789	0.880402	0.378642	0.575001	11.5773	9.18286	8.64567	1.77448	9.56929	6.91011
ENSMUSG00000060795	Gm13363	FALSE	0.697572	0.640227	0.522025	0.702487	7.36736	2.29572	5.40354	4.43621	2.87079	1.97432
ENSMUSG00000050973	Gdpgp1	TRUE	0.697559	2.30148	0.0213646	0.0681711	50.5191	71.1672	67.0039	32.828	42.1049	41.4607
ENSMUSG00000031302	Nlgn3	TRUE	0.697374	4.93463	8.03023e-07	7.80066e-06	477.826	487.84	444.171	231.57	340.667	298.122
ENSMUSG00000039747	Orai2	TRUE	0.697322	3.02711	0.00246903	0.0111955	92.6183	112.49	100.506	61.2197	71.7697	55.2809
ENSMUSG00000069713	4933406P04Rik	TRUE	0.696409	1.04432	0.296336	0.489885	11.5773	9.18286	9.72638	6.21069	6.6985	5.92295
ENSMUSG00000032503	Arpp21	TRUE	0.696239	7.68518	1.52776e-14	3.59503e-13	3440.56	2949.99	3225.92	2117.85	1883.24	1933.84
ENSMUSG00000041079	Rwdd2b	TRUE	0.695603	1.01967	0.307884	0.502798	12.6298	3.44357	23.7756	4.43621	11.4831	8.88443
ENSMUSG00000007892	Rplp1	TRUE	0.695509	1.75486	0.0792841	0.19089	32.6269	22.9572	43.2283	21.2938	22.0094	17.7689
ENSMUSG00000016559	H3f3b	TRUE	0.695381	2.50776	0.0121499	0.042796	202.076	109.047	95.1024	91.3859	68.8989	90.8186
ENSMUSG00000088442	Gm23553	FALSE	0.695117	1.34289	0.179306	0.34593	22.1021	13.7743	17.2913	12.4214	8.61236	11.8459
ENSMUSG00000034168	Irf2bpl	TRUE	0.694866	2.8421	0.00448179	0.0186635	104.196	117.082	90.7795	55.009	72.7266	65.1525
ENSMUSG00000030714	Ccdc101	TRUE	0.694621	2.91963	0.00350445	0.015129	137.875	111.342	105.909	86.9497	63.1573	69.1011
ENSMUSG00000067028	Cntnap5b	TRUE	0.69452	4.78828	1.68219e-06	1.55459e-05	417.835	381.089	387.974	246.653	285.165	201.38
ENSMUSG00000007836	Hnrnpa0	TRUE	0.693987	3.54354	0.000394786	0.00226006	189.446	183.657	270.177	133.974	113.875	150.048
ENSMUSG00000049176	Frmpd4	TRUE	0.693543	4.01384	5.974e-05	0.000416384	306.272	254.824	326.374	153.493	170.333	226.059
ENSMUSG00000048920	Fkrp	TRUE	0.693363	3.91391	9.08135e-05	0.000606167	202.076	200.875	185.882	100.258	124.401	140.177
ENSMUSG00000004347	Pde1c	TRUE	0.693327	4.65802	3.19261e-06	2.80729e-05	447.304	394.863	413.911	256.413	310.045	210.265
ENSMUSG00000034612	Chst11	TRUE	0.693037	3.19966	0.00137591	0.00678741	199.971	197.432	202.093	82.5135	163.635	125.369
ENSMUSG00000060636	Rpl35a	TRUE	0.692746	2.44269	0.0145781	0.0499324	75.7786	104.455	67.0039	33.7152	61.2434	58.2424
ENSMUSG00000063626	Unc5d	TRUE	0.692736	5.44693	5.12465e-08	6.034e-07	626.226	639.357	614.923	331.829	466.981	365.249
ENSMUSG00000016252	Atp5e	TRUE	0.692723	2.03392	0.0419592	0.117147	74.7261	58.5408	41.0669	24.8428	50.7172	32.5762
ENSMUSG00000087040	Gm14033	FALSE	0.692699	1.15458	0.248264	0.435097	14.7347	10.3307	12.9685	7.98518	5.74157	9.87159
ENSMUSG00000048915	Efna5	TRUE	0.691783	2.26786	0.0233378	0.0728991	113.668	87.2372	84.2953	61.2197	67.9419	47.3836
ENSMUSG00000071658	Gng3	TRUE	0.691723	3.85899	0.000113859	0.000746092	169.449	242.198	221.545	120.665	133.013	138.202
ENSMUSG00000030518	Fam189a1	TRUE	0.691459	5.44275	5.24642e-08	6.16816e-07	478.879	407.49	406.346	268.834	247.845	284.302
ENSMUSG00000054013	Tmem179	TRUE	0.691255	4.28936	1.79191e-05	0.000137995	337.846	296.147	243.159	162.365	211.481	169.791
ENSMUSG00000093565	2610019E17Rik	FALSE	0.690991	2.04095	0.0412555	0.115633	66.3063	43.6186	43.2283	32.828	33.4925	28.6276
ENSMUSG00000087594	BC039771	FALSE	0.690721	1.94497	0.0517789	0.137943	42.0992	39.0272	32.4213	27.5045	24.8801	17.7689
ENSMUSG00000031951	Tmem231	TRUE	0.690515	2.54016	0.0110802	0.0396303	97.8807	72.3151	105.909	50.5728	43.0618	77.9856
ENSMUSG00000042873	Lhfpl4	TRUE	0.690107	4.96884	6.73559e-07	6.60817e-06	456.777	414.377	362.037	259.962	251.672	252.713
ENSMUSG00000022623	Shank3	TRUE	0.690035	4.45952	8.21436e-06	6.7172e-05	714.634	553.268	462.543	386.838	394.255	291.212
ENSMUSG00000072964	Bhlhb9	TRUE	0.689934	5.05625	4.27584e-07	4.33523e-06	341.004	307.626	341.504	188.983	219.137	206.316
ENSMUSG00000069265	Hist1h3a	TRUE	0.689914	0.926949	0.353953	0.551066	7.36736	11.4786	15.1299	2.66173	7.65543	10.8587
ENSMUSG00000053226	Dand5	TRUE	0.68969	1.27608	0.201928	0.376133	18.9446	12.6264	15.1299	12.4214	10.5262	5.92295
ENSMUSG00000044026	Slc35g1	TRUE	0.689679	1.70357	0.0884619	0.207254	25.2595	49.3579	46.4705	28.3917	32.5356	13.8202
ENSMUSG00000055407	Map6	TRUE	0.689647	6.03537	1.58597e-09	2.29399e-08	1052.48	1005.52	1252.54	731.975	639.228	681.14
ENSMUSG00000038702	Dsel	TRUE	0.689416	4.02993	5.57938e-05	0.000390954	384.155	362.723	465.785	219.149	267.94	265.546
ENSMUSG00000003762	Adck4	TRUE	0.688838	2.62693	0.00861588	0.0321662	107.353	111.342	92.941	55.009	89.9513	48.3708
ENSMUSG00000084836	Gm16274	FALSE	0.688766	0.67931	0.496941	0.682372	9.47232	1.14786	4.32283	3.54897	5.74157	0
ENSMUSG00000045761	Fam179a	TRUE	0.688613	1.80642	0.0708529	0.175364	59.9914	35.5836	32.4213	31.9407	31.5786	15.7945
ENSMUSG00000065327	Gm22058	FALSE	0.688608	1.39105	0.164211	0.325245	27.3645	45.9143	12.9685	9.75966	18.1816	25.6661
ENSMUSG00000078582	Hivep3	TRUE	0.687779	2.70708	0.00678783	0.0263329	102.091	125.117	99.4252	90.4987	66.985	44.4222
ENSMUSG00000075318	Scn2a1	TRUE	0.687601	7.14247	9.16689e-13	1.84579e-11	2336.51	2506.92	2791.47	1394.74	1738.74	1608.08
ENSMUSG00000072568	Fam84b	TRUE	0.687493	1.35993	0.173851	0.338512	15.7872	30.9922	41.0669	7.09794	22.0094	25.6661
[truncated: 13,767 more rows]
